# Supplementary material for: From Bacteria to Piscivorous Fish: Estimates of Whole-Lake and Component-Specific Metabolism with an Ecosystem Approach
Source: PLoS One. 2014 Jul 11;9(7):e101845. doi: 10.1371/journal.pone.0101845 (PMC4094472; doi:10.1371/journal.pone.0101845)
Supplement: Table S1 — Parameter database for functional group metabolic measurements. (XLSX) [file pone.0101845.s001.xlsx]

## Sheet: Sheet1
Date	Water T (C)	Lake surface (km2)	Lake volume (10^6 m3)	Benthic bacteria A (10^6 cell ml-1)	Benthic bacteria R (kg C m-2 d-1)	Benthic ciliate A (cell ml-1)	Benthic ciliate R (kg C m-2 d-1)	Benthos biomass (ww g m-2)	Benthos R (kg C m-2 d-1)	Macrophyte biomass (gC m-2)	R macrophytes (kg C m-2 d-1)	PP macrophytes (mg C m-2 d-1)	PP epiphytes (mg C m-2 d-1)	Protozooplankton biomass (g C m-3)	R protozooplankton (kg C m-3 d-1)	Bacterioplankton biomass (kg C m-3 d-1)	R bacterioplankton (kg C m-3 d-1)	Metazooplankton biomass (mg C m-3 d-1)	R metazooplankton (kg C m-3 d-1)	R phytoplankton (kg C m-3 d-1)	Phytoplankton biomass (kg C m-3)	PP phytoplankton (mg C m-2 d-1)	Piscivorous fish biomass (g C m-2)	R piscivorous fish (g C m-2 d-1)	Benthivorous fish biomass (g C m-2)	R benthivorous fish (gC m-2 d-1)
2009-01-01	1.44	293.248	975.603	136.606	7.86604e-06	659.996	3.59697e-06	6.924	2.01298e-06	6.03261	1.63953e-05	0	0	0.014342	1.93702e-06	0	0	5.75648	5.0887e-07	6.69456e-06	9.15166e-05	0	0.30556	0.0100835	1.17045	0.0386247
2009-01-02	1.44	293.005	972.82	131.928	7.59667e-06	673.85	3.62021e-06	6.924	2.01298e-06	6.0383	1.64108e-05	0	0	0.014342	1.93702e-06	0	0	5.75648	5.0887e-07	6.69456e-06	9.15166e-05	0	0.30556	0.0100835	1.17045	0.0386247
2009-01-03	1.44	292.761	970.036	127.321	7.33141e-06	687.379	3.64258e-06	6.924	2.01298e-06	6.04333	1.64244e-05	0	0	0.014342	1.93702e-06	0	0	5.75648	5.0887e-07	6.69456e-06	9.15166e-05	0	0.30556	0.0100835	1.17045	0.0386247
2009-01-04	1.44	292.761	970.036	122.825	7.07251e-06	700.482	3.66397e-06	6.924	2.01298e-06	6.04772	1.64364e-05	0	0	0.014342	1.93702e-06	0	0	5.75648	5.0887e-07	6.69456e-06	9.15166e-05	0	0.30556	0.0100835	1.17045	0.0386247
2009-01-05	1.44	292.517	967.253	118.473	6.82192e-06	713.07	3.68426e-06	6.924	2.01298e-06	6.0515	1.64466e-05	0	0	0.014342	1.93702e-06	0	0	5.75648	5.0887e-07	6.69456e-06	9.15166e-05	0	0.30556	0.0100835	1.17045	0.0386247
2009-01-06	1.44	292.517	967.253	114.295	6.5813e-06	725.068	3.70336e-06	6.924	2.01298e-06	6.05467	1.64553e-05	0	0	0.014342	1.93702e-06	0	0	5.75648	5.0887e-07	6.69456e-06	9.15166e-05	0	0.30556	0.0100835	1.17045	0.0386247
2009-01-07	1.44	292.517	967.253	110.314	6.35208e-06	736.416	3.72123e-06	6.924	2.01298e-06	6.05728	1.64624e-05	0	0	0.014342	1.93702e-06	0	0	5.75648	5.0887e-07	6.69456e-06	9.15166e-05	0	0.30556	0.0100835	1.17045	0.0386247
2009-01-08	1.44	292.274	964.47	106.551	6.13541e-06	747.065	3.73783e-06	6.924	2.01298e-06	6.05935	1.6468e-05	0	0	0.014342	1.93702e-06	0	0	5.75648	5.0887e-07	6.69456e-06	9.15166e-05	0	0.30556	0.0100835	1.17045	0.0386247
2009-01-09	1.44	292.274	964.47	103.022	5.93218e-06	756.979	3.75314e-06	6.924	2.01298e-06	6.06092	1.64722e-05	0	0	0.014342	1.93702e-06	0	0	5.75648	5.0887e-07	6.69456e-06	9.15166e-05	0	0.30556	0.0100835	1.17045	0.0386247
2009-01-10	1.44	292.03	961.686	99.738	5.7431e-06	766.131	3.76715e-06	6.924	2.01298e-06	6.06201	1.64752e-05	0	0	0.014342	1.93702e-06	0	0	5.75648	5.0887e-07	6.69456e-06	9.15166e-05	0	0.30556	0.0100835	1.17045	0.0386247
2009-01-11	1.44	291.787	958.903	96.7082	5.56864e-06	774.507	3.77987e-06	6.924	2.01298e-06	6.06268	1.6477e-05	0	0	0.014342	1.93702e-06	0	0	5.75648	5.0887e-07	6.69456e-06	9.15166e-05	0	0.30556	0.0100835	1.17045	0.0386247
2009-01-12	1.44	291.787	958.903	93.9373	5.40909e-06	782.1	3.79132e-06	6.924	2.01298e-06	6.06294	1.64777e-05	0	0	0.014342	1.93702e-06	0	0	5.75648	5.0887e-07	6.69456e-06	9.15166e-05	0	0.30556	0.0100835	1.17045	0.0386247
2009-01-13	1.44	291.787	958.903	91.4269	5.26454e-06	788.912	3.80152e-06	6.924	2.01298e-06	6.06285	1.64775e-05	0	0	0.014342	1.93702e-06	0	0	5.75648	5.0887e-07	6.69456e-06	9.15166e-05	0	0.30556	0.0100835	1.17045	0.0386247
2009-01-14	1.44	291.543	956.12	89.1762	5.13494e-06	794.955	3.81053e-06	6.924	2.01298e-06	6.06243	1.64763e-05	0	0	0.014342	1.93702e-06	0	0	5.75648	5.0887e-07	6.69456e-06	9.15166e-05	0	0.30556	0.0100835	1.17045	0.0386247
2009-01-15	1.44	291.543	956.12	87.1818	5.02009e-06	800.243	3.81837e-06	6.924	2.01298e-06	6.06172	1.64744e-05	0	0	0.014342	1.93702e-06	0	0	5.75648	5.0887e-07	6.69456e-06	9.15166e-05	0	0.30556	0.0100835	1.17045	0.0386247
2009-01-16	1.44	291.543	956.12	85.4378	4.91967e-06	804.801	3.82509e-06	6.924	2.01298e-06	6.06077	1.64718e-05	0	0	0.014342	1.93702e-06	0	0	5.75648	5.0887e-07	6.69456e-06	9.15166e-05	0	0.30556	0.0100835	1.17045	0.0386247
2009-01-17	1.44	291.543	956.12	83.9368	4.83324e-06	808.654	3.83076e-06	6.924	2.01298e-06	6.0596	1.64687e-05	0	0	0.014342	1.93702e-06	0	0	5.75648	5.0887e-07	6.69456e-06	9.15166e-05	0	0.30556	0.0100835	1.17045	0.0386247
2009-01-18	1.44	291.543	956.12	82.6694	4.76026e-06	811.836	3.83543e-06	6.924	2.01298e-06	6.05824	1.6465e-05	0	0	0.014342	1.93702e-06	0	0	5.75648	5.0887e-07	6.69456e-06	9.15166e-05	0	0.30556	0.0100835	1.17045	0.0386247
2009-01-19	1.44	291.543	956.12	81.625	4.70012e-06	814.381	3.83915e-06	6.924	2.01298e-06	6.05674	1.64609e-05	0	0	0.014342	1.93702e-06	0	0	5.75648	5.0887e-07	6.69456e-06	9.15166e-05	0	0.30556	0.0100835	1.17045	0.0386247
2009-01-20	1.44	291.299	953.336	80.7916	4.65214e-06	816.328	3.842e-06	6.924	2.01298e-06	6.05511	1.64565e-05	0	0	0.014342	1.93702e-06	0	0	5.75648	5.0887e-07	6.69456e-06	9.15166e-05	0	0.30556	0.0100835	1.17045	0.0386247
2009-01-21	1.44	291.299	953.336	80.1566	4.61557e-06	817.717	3.84402e-06	6.924	2.01298e-06	6.05339	1.64518e-05	0	0	0.014342	1.93702e-06	0	0	5.75648	5.0887e-07	6.69456e-06	9.15166e-05	0	0.30556	0.0100835	1.17045	0.0386247
2009-01-22	1.44	291.299	953.336	79.7064	4.58965e-06	818.589	3.84529e-06	6.924	2.01298e-06	6.05161	1.64469e-05	0	0	0.014342	1.93702e-06	0	0	5.75648	5.0887e-07	6.69456e-06	9.15166e-05	0	0.30556	0.0100835	1.17045	0.0386247
2009-01-23	1.44	291.299	953.336	79.4271	4.57356e-06	818.989	3.84587e-06	6.924	2.01298e-06	6.04978	1.6442e-05	0	0	0.014342	1.93702e-06	0	0	5.75648	5.0887e-07	6.69456e-06	9.15166e-05	0	0.30556	0.0100835	1.17045	0.0386247
2009-01-24	1.44	291.056	950.553	79.3043	4.56649e-06	818.959	3.84583e-06	6.924	2.01298e-06	6.04794	1.6437e-05	0	0	0.014342	1.93702e-06	0	0	5.75648	5.0887e-07	6.69456e-06	9.15166e-05	0	0.30556	0.0100835	1.17045	0.0386247
2009-01-25	1.44	291.056	950.553	79.3236	4.56761e-06	818.542	3.84522e-06	6.924	2.01298e-06	6.04609	1.64319e-05	0	0	0.014342	1.93702e-06	0	0	5.75648	5.0887e-07	6.69456e-06	9.15166e-05	0	0.30556	0.0100835	1.17045	0.0386247
2009-01-26	1.44	291.056	950.553	79.4707	4.57608e-06	817.782	3.84411e-06	6.924	2.01298e-06	6.04427	1.6427e-05	0	0	0.014342	1.93702e-06	0	0	5.75648	5.0887e-07	6.69456e-06	9.15166e-05	0	0.30556	0.0100835	1.17045	0.0386247
2009-01-27	1.44	291.056	950.553	79.7313	4.59108e-06	816.719	3.84257e-06	6.924	2.01298e-06	6.04248	1.64221e-05	0	0	0.014342	1.93702e-06	0	0	5.75648	5.0887e-07	6.69456e-06	9.15166e-05	0	0.30556	0.0100835	1.17045	0.0386247
2009-01-28	1.44	290.812	947.77	80.0914	4.61182e-06	815.396	3.84064e-06	6.924	2.01298e-06	6.04074	1.64174e-05	0	0	0.014342	1.93702e-06	0	0	5.75648	5.0887e-07	6.69456e-06	9.15166e-05	0	0.30556	0.0100835	1.17045	0.0386247
2009-01-29	1.44	290.569	944.986	80.5375	4.6375e-06	813.851	3.83838e-06	6.924	2.01298e-06	6.03906	1.64128e-05	0	0	0.014342	1.93702e-06	0	0	5.75648	5.0887e-07	6.69456e-06	9.15166e-05	0	0.30556	0.0100835	1.17045	0.0386247
2009-01-30	1.44	290.325	942.203	81.0565	4.66739e-06	812.122	3.83585e-06	6.924	2.01298e-06	6.03746	1.64085e-05	0	0	0.014342	1.93702e-06	0	0	5.75648	5.0887e-07	6.69456e-06	9.15166e-05	0	0.30556	0.0100835	1.17045	0.0386247
2009-01-31	1.44	290.082	939.42	81.6359	4.70075e-06	810.245	3.8331e-06	6.924	2.01298e-06	6.03594	1.64043e-05	0	0	0.014342	1.93702e-06	0	0	5.75648	5.0887e-07	6.69456e-06	9.15166e-05	0	0.30556	0.0100835	1.17045	0.0386247
2009-02-01	1.7	289.838	936.636	82.264	1.96882e-06	808.253	4.5343e-06	5.1507	1.47373e-06	6.0345	1.68787e-05	0	0	0.011218	1.61929e-06	1.54541e-05	4.78659e-06	16.3952	1.5078e-06	1.23499e-05	0.00014431	0	0.30556	0.0100835	1.17045	0.0386247
2009-02-02	1.7	289.594	933.853	76.5045	1.83098e-06	821.578	4.55735e-06	5.1507	1.47373e-06	6.03316	1.68749e-05	0	0	0.011218	1.61929e-06	1.54541e-05	4.78659e-06	16.3952	1.5078e-06	1.23499e-05	0.00014431	0	0.30556	0.0100835	1.17045	0.0386247
2009-02-03	1.7	289.594	933.853	70.8948	1.69672e-06	834.554	4.57954e-06	5.1507	1.47373e-06	6.03192	1.68715e-05	0	0	0.011218	1.61929e-06	1.54541e-05	4.78659e-06	16.3952	1.5078e-06	1.23499e-05	0.00014431	0	0.30556	0.0100835	1.17045	0.0386247
2009-02-04	1.7	289.351	931.07	65.4759	1.56703e-06	847.087	4.60075e-06	5.1507	1.47373e-06	6.03078	1.68683e-05	0	0	0.011218	1.61929e-06	1.54541e-05	4.78659e-06	16.3952	1.5078e-06	1.23499e-05	0.00014431	0	0.30556	0.0100835	1.17045	0.0386247
2009-02-05	1.7	289.107	928.286	60.2829	1.44275e-06	859.096	4.62087e-06	5.1507	1.47373e-06	6.02974	1.68654e-05	0	0	0.011218	1.61929e-06	1.54541e-05	4.78659e-06	16.3952	1.5078e-06	1.23499e-05	0.00014431	0	0.30556	0.0100835	1.17045	0.0386247
2009-02-06	1.7	288.864	925.503	55.3452	1.32458e-06	870.514	4.63982e-06	5.1507	1.47373e-06	6.02881	1.68628e-05	0	0	0.011218	1.61929e-06	1.54541e-05	4.78659e-06	16.3952	1.5078e-06	1.23499e-05	0.00014431	0	0.30556	0.0100835	1.17045	0.0386247
2009-02-07	1.7	288.62	922.72	50.6867	1.21308e-06	881.284	4.65754e-06	5.1507	1.47373e-06	6.02798	1.68604e-05	0	0	0.011218	1.61929e-06	1.54541e-05	4.78659e-06	16.3952	1.5078e-06	1.23499e-05	0.00014431	0	0.30556	0.0100835	1.17045	0.0386247
2009-02-08	1.7	288.377	919.936	46.3259	1.10872e-06	891.364	4.67399e-06	5.1507	1.47373e-06	6.02724	1.68584e-05	0	0	0.011218	1.61929e-06	1.54541e-05	4.78659e-06	16.3952	1.5078e-06	1.23499e-05	0.00014431	0	0.30556	0.0100835	1.17045	0.0386247
2009-02-09	1.7	288.377	919.936	42.2768	1.01181e-06	900.723	4.68915e-06	5.1507	1.47373e-06	6.0266	1.68566e-05	0	0	0.011218	1.61929e-06	1.54541e-05	4.78659e-06	16.3952	1.5078e-06	1.23499e-05	0.00014431	0	0.30556	0.0100835	1.17045	0.0386247
2009-02-10	1.7	288.377	919.936	38.5486	9.22583e-07	909.339	4.70301e-06	5.1507	1.47373e-06	6.02606	1.68551e-05	0	0	0.011218	1.61929e-06	1.54541e-05	4.78659e-06	16.3952	1.5078e-06	1.23499e-05	0.00014431	0	0.30556	0.0100835	1.17045	0.0386247
2009-02-11	1.7	288.133	917.153	35.1466	8.41163e-07	917.2	4.71558e-06	5.1507	1.47373e-06	6.02561	1.68538e-05	0	0	0.011218	1.61929e-06	1.54541e-05	4.78659e-06	16.3952	1.5078e-06	1.23499e-05	0.00014431	0	0.30556	0.0100835	1.17045	0.0386247
2009-02-12	1.7	287.889	914.37	32.0722	7.67582e-07	924.302	4.72687e-06	5.1507	1.47373e-06	6.02524	1.68528e-05	0	0	0.011218	1.61929e-06	1.54541e-05	4.78659e-06	16.3952	1.5078e-06	1.23499e-05	0.00014431	0	0.30556	0.0100835	1.17045	0.0386247
2009-02-13	1.7	287.646	911.586	29.3232	7.01792e-07	930.652	4.73691e-06	5.1507	1.47373e-06	6.02495	1.6852e-05	0	0	0.011218	1.61929e-06	1.54541e-05	4.78659e-06	16.3952	1.5078e-06	1.23499e-05	0.00014431	0	0.30556	0.0100835	1.17045	0.0386247
2009-02-14	1.7	287.402	908.803	26.8948	6.43672e-07	936.259	4.74574e-06	5.1507	1.47373e-06	6.02474	1.68514e-05	0	0	0.011218	1.61929e-06	1.54541e-05	4.78659e-06	16.3952	1.5078e-06	1.23499e-05	0.00014431	0	0.30556	0.0100835	1.17045	0.0386247
2009-02-15	1.7	287.402	908.803	24.779	5.93036e-07	941.144	4.7534e-06	5.1507	1.47373e-06	6.02459	1.6851e-05	0	0	0.011218	1.61929e-06	1.54541e-05	4.78659e-06	16.3952	1.5078e-06	1.23499e-05	0.00014431	0	0.30556	0.0100835	1.17045	0.0386247
2009-02-16	1.7	287.159	906.02	22.9659	5.49642e-07	945.329	4.75994e-06	5.1507	1.47373e-06	6.02451	1.68507e-05	0	0	0.011218	1.61929e-06	1.54541e-05	4.78659e-06	16.3952	1.5078e-06	1.23499e-05	0.00014431	0	0.30556	0.0100835	1.17045	0.0386247
2009-02-17	1.7	287.159	906.02	21.4432	5.132e-07	948.842	4.76542e-06	5.1507	1.47373e-06	6.02449	1.68507e-05	0	0	0.011218	1.61929e-06	1.54541e-05	4.78659e-06	16.3952	1.5078e-06	1.23499e-05	0.00014431	0	0.30556	0.0100835	1.17045	0.0386247
2009-02-18	1.7	286.915	903.236	20.1972	4.83379e-07	951.715	4.76989e-06	5.1507	1.47373e-06	6.02453	1.68508e-05	0	0	0.011218	1.61929e-06	1.54541e-05	4.78659e-06	16.3952	1.5078e-06	1.23499e-05	0.00014431	0	0.30556	0.0100835	1.17045	0.0386247
2009-02-19	1.7	286.915	903.236	19.2126	4.59815e-07	953.983	4.77341e-06	5.1507	1.47373e-06	6.02461	1.6851e-05	0	0	0.011218	1.61929e-06	1.54541e-05	4.78659e-06	16.3952	1.5078e-06	1.23499e-05	0.00014431	0	0.30556	0.0100835	1.17045	0.0386247
2009-02-20	1.7	286.671	900.453	18.4732	4.42118e-07	955.685	4.77605e-06	5.1507	1.47373e-06	6.02473	1.68513e-05	0	0	0.011218	1.61929e-06	1.54541e-05	4.78659e-06	16.3952	1.5078e-06	1.23499e-05	0.00014431	0	0.30556	0.0100835	1.17045	0.0386247
2009-02-21	1.7	286.184	894.886	17.9618	4.29878e-07	956.86	4.77787e-06	5.1507	1.47373e-06	6.02489	1.68518e-05	0	0	0.011218	1.61929e-06	1.54541e-05	4.78659e-06	16.3952	1.5078e-06	1.23499e-05	0.00014431	0	0.30556	0.0100835	1.17045	0.0386247
2009-02-22	1.7	285.941	892.103	17.6607	4.22673e-07	957.549	4.77893e-06	5.1507	1.47373e-06	6.02508	1.68523e-05	0	0	0.011218	1.61929e-06	1.54541e-05	4.78659e-06	16.3952	1.5078e-06	1.23499e-05	0.00014431	0	0.30556	0.0100835	1.17045	0.0386247
2009-02-23	1.7	285.697	889.319	17.5519	4.2007e-07	957.794	4.77931e-06	5.1507	1.47373e-06	6.02529	1.68529e-05	0	0	0.011218	1.61929e-06	1.54541e-05	4.78659e-06	16.3952	1.5078e-06	1.23499e-05	0.00014431	0	0.30556	0.0100835	1.17045	0.0386247
2009-02-24	1.7	285.697	889.319	17.6173	4.21635e-07	957.636	4.77907e-06	5.1507	1.47373e-06	6.02553	1.68536e-05	0	0	0.011218	1.61929e-06	1.54541e-05	4.78659e-06	16.3952	1.5078e-06	1.23499e-05	0.00014431	0	0.30556	0.0100835	1.17045	0.0386247
2009-02-25	1.7	285.454	886.536	17.8389	4.26937e-07	957.117	4.77827e-06	5.1507	1.47373e-06	6.02579	1.68543e-05	0	0	0.011218	1.61929e-06	1.54541e-05	4.78659e-06	16.3952	1.5078e-06	1.23499e-05	0.00014431	0	0.30556	0.0100835	1.17045	0.0386247
2009-02-26	1.7	285.21	883.753	18.1986	4.35548e-07	956.28	4.77697e-06	5.1507	1.47373e-06	6.02605	1.6855e-05	0	0	0.011218	1.61929e-06	1.54541e-05	4.78659e-06	16.3952	1.5078e-06	1.23499e-05	0.00014431	0	0.30556	0.0100835	1.17045	0.0386247
2009-02-27	1.7	284.966	880.969	18.6793	4.47051e-07	955.163	4.77524e-06	5.1507	1.47373e-06	6.02633	1.68558e-05	0	0	0.011218	1.61929e-06	1.54541e-05	4.78659e-06	16.3952	1.5078e-06	1.23499e-05	0.00014431	0	0.30556	0.0100835	1.17045	0.0386247
2009-02-28	1.7	284.966	880.969	19.2639	4.61042e-07	953.806	4.77313e-06	5.1507	1.47373e-06	6.02661	1.68566e-05	0	0	0.011218	1.61929e-06	1.54541e-05	4.78659e-06	16.3952	1.5078e-06	1.23499e-05	0.00014431	0	0.30556	0.0100835	1.17045	0.0386247
2009-03-01	1.44	284.966	880.969	19.9362	8.37361e-07	952.247	4.7976e-06	3.3775	9.3449e-07	6.02689	1.56414e-05	0	0	0.00994	1.37051e-06	3.43935e-05	1.00805e-05	9.90371	8.3593e-07	5.06983e-06	7.6766e-05	0	0.30556	0.0100835	1.17045	0.0386247
2009-03-02	1.44	284.723	878.186	19.2519	8.08621e-07	917.521	4.74267e-06	3.3775	9.3449e-07	6.02717	1.56422e-05	0	0	0.00994	1.37051e-06	3.43935e-05	1.00805e-05	9.90371	8.3593e-07	5.06983e-06	7.6766e-05	0	0.30556	0.0100835	1.17045	0.0386247
2009-03-03	1.44	284.479	875.403	18.6525	7.83444e-07	883.293	4.6871e-06	3.3775	9.3449e-07	6.02745	1.56429e-05	0	0	0.00994	1.37051e-06	3.43935e-05	1.00805e-05	9.90371	8.3593e-07	5.06983e-06	7.6766e-05	0	0.30556	0.0100835	1.17045	0.0386247
2009-03-04	1.44	284.236	872.619	18.1354	7.61725e-07	849.854	4.63136e-06	3.3775	9.3449e-07	6.02772	1.56436e-05	0	0	0.00994	1.37051e-06	3.43935e-05	1.00805e-05	9.90371	8.3593e-07	5.06983e-06	7.6766e-05	0	0.30556	0.0100835	1.17045	0.0386247
2009-03-05	1.44	283.992	869.836	17.6976	7.43336e-07	817.461	4.5759e-06	3.3775	9.3449e-07	6.02798	1.56443e-05	0	0	0.00994	1.37051e-06	3.43935e-05	1.00805e-05	9.90371	8.3593e-07	5.06983e-06	7.6766e-05	0	0.30556	0.0100835	1.17045	0.0386247
2009-03-06	1.44	283.749	867.053	17.3355	7.28129e-07	786.333	4.52116e-06	3.3775	9.3449e-07	6.02824	1.56449e-05	0	0	0.00994	1.37051e-06	3.43935e-05	1.00805e-05	9.90371	8.3593e-07	5.06983e-06	7.6766e-05	0	0.30556	0.0100835	1.17045	0.0386247
2009-03-07	1.44	283.505	864.269	17.0452	7.15935e-07	756.654	4.46756e-06	3.3775	9.3449e-07	6.02848	1.56455e-05	0	0	0.00994	1.37051e-06	3.43935e-05	1.00805e-05	9.90371	8.3593e-07	5.06983e-06	7.6766e-05	0	0.30556	0.0100835	1.17045	0.0386247
2009-03-08	1.44	283.261	861.486	16.8224	7.06577e-07	728.576	4.41549e-06	3.3775	9.3449e-07	6.02871	1.56461e-05	0	0	0.00994	1.37051e-06	3.43935e-05	1.00805e-05	9.90371	8.3593e-07	5.06983e-06	7.6766e-05	0	0.30556	0.0100835	1.17045	0.0386247
2009-03-09	1.44	283.018	858.703	16.6626	6.99865e-07	702.221	4.36535e-06	3.3775	9.3449e-07	6.02892	1.56467e-05	0	0	0.00994	1.37051e-06	3.43935e-05	1.00805e-05	9.90371	8.3593e-07	5.06983e-06	7.6766e-05	0	0.30556	0.0100835	1.17045	0.0386247
2009-03-10	1.44	283.018	858.703	16.5611	6.956e-07	677.678	4.31747e-06	3.3775	9.3449e-07	6.02912	1.56472e-05	0	0	0.00994	1.37051e-06	3.43935e-05	1.00805e-05	9.90371	8.3593e-07	5.06983e-06	7.6766e-05	0	0.30556	0.0100835	1.17045	0.0386247
2009-03-11	1.44	283.018	858.703	16.513	6.93581e-07	655.014	4.27218e-06	3.3775	9.3449e-07	6.0293	1.56477e-05	0	0	0.00994	1.37051e-06	3.43935e-05	1.00805e-05	9.90371	8.3593e-07	5.06983e-06	7.6766e-05	0	0.30556	0.0100835	1.17045	0.0386247
2009-03-12	1.44	282.774	855.919	16.5136	6.93603e-07	634.265	4.22976e-06	3.3775	9.3449e-07	6.02947	1.56481e-05	0	0	0.00994	1.37051e-06	3.43935e-05	1.00805e-05	9.90371	8.3593e-07	5.06983e-06	7.6766e-05	0	0.30556	0.0100835	1.17045	0.0386247
2009-03-13	1.44	282.531	853.136	16.5578	6.95463e-07	615.449	4.19046e-06	3.3775	9.3449e-07	6.02963	1.56485e-05	0	0	0.00994	1.37051e-06	3.43935e-05	1.00805e-05	9.90371	8.3593e-07	5.06983e-06	7.6766e-05	0	0.30556	0.0100835	1.17045	0.0386247
2009-03-14	1.44	282.287	850.353	16.641	6.98957e-07	598.56	4.15447e-06	3.3775	9.3449e-07	6.02976	1.56489e-05	0	0	0.00994	1.37051e-06	3.43935e-05	1.00805e-05	9.90371	8.3593e-07	5.06983e-06	7.6766e-05	0	0.30556	0.0100835	1.17045	0.0386247
2009-03-15	1.44	282.044	847.569	16.7584	7.03887e-07	583.574	4.12194e-06	3.3775	9.3449e-07	6.02988	1.56492e-05	0	0	0.00994	1.37051e-06	3.43935e-05	1.00805e-05	9.90371	8.3593e-07	5.06983e-06	7.6766e-05	0	0.30556	0.0100835	1.17045	0.0386247
2009-03-16	1.44	282.044	847.569	16.9054	7.10061e-07	570.451	4.09298e-06	3.3775	9.3449e-07	6.02999	1.56495e-05	0	0	0.00994	1.37051e-06	3.43935e-05	1.00805e-05	9.90371	8.3593e-07	5.06983e-06	7.6766e-05	0	0.30556	0.0100835	1.17045	0.0386247
2009-03-17	1.44	282.044	847.569	17.0775	7.17292e-07	559.136	4.06764e-06	3.3775	9.3449e-07	6.03008	1.56497e-05	0	0	0.00994	1.37051e-06	3.43935e-05	1.00805e-05	9.90371	8.3593e-07	5.06983e-06	7.6766e-05	0	0.30556	0.0100835	1.17045	0.0386247
2009-03-18	1.44	282.044	847.569	17.2706	7.25402e-07	549.561	4.04591e-06	3.3775	9.3449e-07	6.03016	1.56499e-05	0	0	0.00994	1.37051e-06	3.43935e-05	1.00805e-05	9.90371	8.3593e-07	5.06983e-06	7.6766e-05	0	0.30556	0.0100835	1.17045	0.0386247
2009-03-19	1.44	281.8	844.786	17.4806	7.34222e-07	541.648	4.02776e-06	3.3775	9.3449e-07	6.03023	1.56501e-05	0	0	0.00994	1.37051e-06	3.43935e-05	1.00805e-05	9.90371	8.3593e-07	5.06983e-06	7.6766e-05	0	0.30556	0.0100835	1.17045	0.0386247
2009-03-20	1.44	281.556	842.003	17.7037	7.43594e-07	535.31	4.01309e-06	3.3775	9.3449e-07	6.03028	1.56502e-05	0	0	0.00994	1.37051e-06	3.43935e-05	1.00805e-05	9.90371	8.3593e-07	5.06983e-06	7.6766e-05	0	0.30556	0.0100835	1.17045	0.0386247
2009-03-21	1.44	281.556	842.003	17.9364	7.53367e-07	530.452	4.00177e-06	3.3775	9.3449e-07	6.03032	1.56503e-05	0	0	0.00994	1.37051e-06	3.43935e-05	1.00805e-05	9.90371	8.3593e-07	5.06983e-06	7.6766e-05	0	0.30556	0.0100835	1.17045	0.0386247
2009-03-22	1.44	281.313	839.219	18.1754	7.63405e-07	526.976	3.99362e-06	3.3775	9.3449e-07	6.03035	1.56504e-05	0	0	0.00994	1.37051e-06	3.43935e-05	1.00805e-05	9.90371	8.3593e-07	5.06983e-06	7.6766e-05	0	0.30556	0.0100835	1.17045	0.0386247
2009-03-23	1.44	281.313	839.219	18.4177	7.7358e-07	524.777	3.98845e-06	3.3775	9.3449e-07	6.03037	1.56504e-05	0	0	0.00994	1.37051e-06	3.43935e-05	1.00805e-05	9.90371	8.3593e-07	5.06983e-06	7.6766e-05	0	0.30556	0.0100835	1.17045	0.0386247
2009-03-24	1.44	281.069	836.436	18.6604	7.83777e-07	523.751	3.98603e-06	3.3775	9.3449e-07	6.03037	1.56505e-05	0	0	0.00994	1.37051e-06	3.43935e-05	1.00805e-05	9.90371	8.3593e-07	5.06983e-06	7.6766e-05	0	0.30556	0.0100835	1.17045	0.0386247
2009-03-25	1.44	280.826	833.653	18.9013	7.93892e-07	523.79	3.98612e-06	3.3775	9.3449e-07	6.03037	1.56505e-05	0	0	0.00994	1.37051e-06	3.43935e-05	1.00805e-05	9.90371	8.3593e-07	5.06983e-06	7.6766e-05	0	0.30556	0.0100835	1.17045	0.0386247
2009-03-26	1.44	280.826	833.653	19.1379	8.03832e-07	524.787	3.98847e-06	3.3775	9.3449e-07	6.03037	1.56504e-05	0	0	0.00994	1.37051e-06	3.43935e-05	1.00805e-05	9.90371	8.3593e-07	5.06983e-06	7.6766e-05	0	0.30556	0.0100835	1.17045	0.0386247
2009-03-27	1.44	280.582	830.869	19.3684	8.13515e-07	526.636	3.99282e-06	3.3775	9.3449e-07	6.03035	1.56504e-05	0	0	0.00994	1.37051e-06	3.43935e-05	1.00805e-05	9.90371	8.3593e-07	5.06983e-06	7.6766e-05	0	0.30556	0.0100835	1.17045	0.0386247
2009-03-28	1.44	280.582	830.869	19.5912	8.22869e-07	529.234	3.99892e-06	3.3775	9.3449e-07	6.03033	1.56504e-05	0	0	0.00994	1.37051e-06	3.43935e-05	1.00805e-05	9.90371	8.3593e-07	5.06983e-06	7.6766e-05	0	0.30556	0.0100835	1.17045	0.0386247
2009-03-29	1.44	280.582	830.869	19.8046	8.31835e-07	532.48	4.00651e-06	3.3775	9.3449e-07	6.03031	1.56503e-05	0	0	0.00994	1.37051e-06	3.43935e-05	1.00805e-05	9.90371	8.3593e-07	5.06983e-06	7.6766e-05	0	0.30556	0.0100835	1.17045	0.0386247
2009-03-30	1.44	280.338	828.086	20.0076	8.40361e-07	536.277	4.01534e-06	3.3775	9.3449e-07	6.03027	1.56502e-05	0	0	0.00994	1.37051e-06	3.43935e-05	1.00805e-05	9.90371	8.3593e-07	5.06983e-06	7.6766e-05	0	0.30556	0.0100835	1.17045	0.0386247
2009-03-31	1.44	280.582	830.869	20.1992	8.48406e-07	540.531	4.02519e-06	3.3775	9.3449e-07	6.03024	1.56501e-05	0	0	0.00994	1.37051e-06	3.43935e-05	1.00805e-05	9.90371	8.3593e-07	5.06983e-06	7.6766e-05	0	0.30556	0.0100835	1.17045	0.0386247
2009-04-01	2.23	280.826	833.653	20.3785	1.68644e-06	545.154	3.25928e-06	2.96856	1.01987e-06	6.0302	1.79798e-05	0	0	0.075615	9.31944e-06	6.85777e-05	1.98614e-05	8.90579	1.95062e-06	1.08543e-05	6.08923e-05	0	0.30556	0.0100835	1.17045	0.0386247
2009-04-02	2.23	281.8	844.786	22.9274	1.89737e-06	531.364	3.2335e-06	2.96856	1.01987e-06	6.03859	1.80048e-05	0	0	0.075615	9.31944e-06	6.85777e-05	1.98614e-05	8.90579	1.95062e-06	1.08543e-05	6.08923e-05	0	0.30556	0.0100835	1.17045	0.0386247
2009-04-03	2.23	282.774	855.919	25.4177	2.10346e-06	518.139	3.20833e-06	2.96856	1.01987e-06	6.05524	1.80545e-05	0	0	0.075615	9.31944e-06	6.85777e-05	1.98614e-05	8.90579	1.95062e-06	1.08543e-05	6.08923e-05	0	0.30556	0.0100835	1.17045	0.0386247
2009-04-04	2.23	283.992	869.836	27.8303	2.30311e-06	505.555	3.18397e-06	2.96856	1.01987e-06	6.07993	1.81281e-05	0	0	0.075615	9.31944e-06	6.85777e-05	1.98614e-05	8.90579	1.95062e-06	1.08543e-05	6.08923e-05	0	0.30556	0.0100835	1.17045	0.0386247
2009-04-05	2.23	285.21	883.753	30.1488	2.49499e-06	493.674	3.16058e-06	2.96856	1.01987e-06	6.11237	1.82248e-05	0	0	0.075615	9.31944e-06	6.85777e-05	1.98614e-05	8.90579	1.95062e-06	1.08543e-05	6.08923e-05	0	0.30556	0.0100835	1.17045	0.0386247
2009-04-06	2.23	286.915	903.236	32.3595	2.67793e-06	482.544	3.13832e-06	2.96856	1.01987e-06	6.15223	1.83436e-05	0	0	0.075615	9.31944e-06	6.85777e-05	1.98614e-05	8.90579	1.95062e-06	1.08543e-05	6.08923e-05	0	0.30556	0.0100835	1.17045	0.0386247
2009-04-07	2.23	288.133	917.153	34.451	2.85102e-06	472.202	3.11731e-06	2.96856	1.01987e-06	6.19913	1.84835e-05	0	0	0.075615	9.31944e-06	6.85777e-05	1.98614e-05	8.90579	1.95062e-06	1.08543e-05	6.08923e-05	0	0.30556	0.0100835	1.17045	0.0386247
2009-04-08	2.23	289.107	928.286	36.4144	3.0135e-06	462.672	3.09767e-06	2.96856	1.01987e-06	6.25267	1.86431e-05	0	0	0.075615	9.31944e-06	6.85777e-05	1.98614e-05	8.90579	1.95062e-06	1.08543e-05	6.08923e-05	0	0.30556	0.0100835	1.17045	0.0386247
2009-04-09	2.23	289.107	928.286	38.2428	3.16481e-06	453.968	3.07949e-06	2.96856	1.01987e-06	6.31241	1.88213e-05	0	0	0.075615	9.31944e-06	6.85777e-05	1.98614e-05	8.90579	1.95062e-06	1.08543e-05	6.08923e-05	0	0.30556	0.0100835	1.17045	0.0386247
2009-04-10	2.23	292.274	964.47	39.9314	3.30456e-06	446.095	3.06283e-06	2.96856	1.01987e-06	6.37791	1.90165e-05	0	0	0.075615	9.31944e-06	6.85777e-05	1.98614e-05	8.90579	1.95062e-06	1.08543e-05	6.08923e-05	0	0.30556	0.0100835	1.17045	0.0386247
2009-04-11	2.23	293.005	972.82	41.4774	3.43249e-06	439.048	3.04775e-06	2.96856	1.01987e-06	6.44869	1.92276e-05	0	0	0.075615	9.31944e-06	6.85777e-05	1.98614e-05	8.90579	1.95062e-06	1.08543e-05	6.08923e-05	0	0.30556	0.0100835	1.17045	0.0386247
2009-04-12	2.23	293.735	981.17	42.8795	3.54853e-06	432.816	3.03427e-06	2.96856	1.01987e-06	6.52429	1.9453e-05	0	0	0.075615	9.31944e-06	6.85777e-05	1.98614e-05	8.90579	1.95062e-06	1.08543e-05	6.08923e-05	0	0.30556	0.0100835	1.17045	0.0386247
2009-04-13	2.23	294.466	989.52	44.1381	3.65268e-06	427.379	3.02241e-06	2.96856	1.01987e-06	6.60424	1.96914e-05	0	0	0.075615	9.31944e-06	6.85777e-05	1.98614e-05	8.90579	1.95062e-06	1.08543e-05	6.08923e-05	0	0.30556	0.0100835	1.17045	0.0386247
2009-04-14	2.23	294.953	995.086	45.255	3.74511e-06	422.711	3.01213e-06	2.96856	1.01987e-06	6.68806	1.99413e-05	0	0	0.075615	9.31944e-06	6.85777e-05	1.98614e-05	8.90579	1.95062e-06	1.08543e-05	6.08923e-05	0	0.30556	0.0100835	1.17045	0.0386247
2009-04-15	2.23	295.197	997.87	46.2332	3.82606e-06	418.783	3.00343e-06	2.96856	1.01987e-06	6.7753	2.02014e-05	0	0	0.075615	9.31944e-06	6.85777e-05	1.98614e-05	8.90579	1.95062e-06	1.08543e-05	6.08923e-05	0	0.30556	0.0100835	1.17045	0.0386247
2009-04-16	2.23	295.684	1003.44	47.0767	3.89586e-06	415.56	2.99625e-06	2.96856	1.01987e-06	6.86552	2.04704e-05	0	0	0.075615	9.31944e-06	6.85777e-05	1.98614e-05	8.90579	1.95062e-06	1.08543e-05	6.08923e-05	0	0.30556	0.0100835	1.17045	0.0386247
2009-04-17	2.23	295.927	1006.22	47.7906	3.95494e-06	413.004	2.99052e-06	2.96856	1.01987e-06	6.95826	2.07469e-05	0	0	0.075615	9.31944e-06	6.85777e-05	1.98614e-05	8.90579	1.95062e-06	1.08543e-05	6.08923e-05	0	0.30556	0.0100835	1.17045	0.0386247
2009-04-18	2.23	295.44	1000.65	48.3807	4.00378e-06	411.074	2.98618e-06	2.96856	1.01987e-06	7.05313	2.10298e-05	0	0	0.075615	9.31944e-06	6.85777e-05	1.98614e-05	8.90579	1.95062e-06	1.08543e-05	6.08923e-05	0	0.30556	0.0100835	1.17045	0.0386247
2009-04-19	2.23	295.927	1006.22	48.8535	4.0429e-06	409.725	2.98314e-06	2.96856	1.01987e-06	7.14973	2.13178e-05	218.096	0.712733	0.075615	9.31944e-06	6.85777e-05	1.98614e-05	8.90579	1.95062e-06	1.08543e-05	6.08923e-05	219.587	0.30556	0.0100835	1.17045	0.0386247
2009-04-20	2.23	295.684	1003.44	49.2159	4.0729e-06	408.915	2.98131e-06	2.96856	1.01987e-06	7.24768	2.16099e-05	222.494	0.727105	0.075615	9.31944e-06	6.85777e-05	1.98614e-05	8.90579	1.95062e-06	1.08543e-05	6.08923e-05	217.885	0.30556	0.0100835	1.17045	0.0386247
2009-04-21	2.23	295.684	1003.44	49.4755	4.09438e-06	408.596	2.98059e-06	2.96856	1.01987e-06	7.34663	2.19049e-05	226.979	0.741763	0.075615	9.31944e-06	6.85777e-05	1.98614e-05	8.90579	1.95062e-06	1.08543e-05	6.08923e-05	217.695	0.30556	0.0100835	1.17045	0.0386247
2009-04-22	2.23	295.684	1003.44	49.6399	4.10799e-06	408.723	2.98088e-06	2.96856	1.01987e-06	7.44627	2.2202e-05	231.544	0.75668	0.075615	9.31944e-06	6.85777e-05	1.98614e-05	8.90579	1.95062e-06	1.08543e-05	6.08923e-05	218.345	0.30556	0.0100835	1.17045	0.0386247
2009-04-23	5.11532	295.44	1000.65	49.717	4.69904e-06	409.25	3.6398e-06	2.96856	1.01987e-06	7.54629	3.58041e-05	236.18	0.771829	0.075615	1.13749e-05	6.85777e-05	1.98614e-05	8.90579	1.95062e-06	1.08543e-05	6.08923e-05	221.145	0.30556	0.0100835	1.17045	0.0386247
2009-04-24	5.36958	295.44	1000.65	49.7147	4.75416e-06	410.132	3.70676e-06	2.96856	1.01987e-06	7.64642	4.18089e-05	240.88	0.787189	0.075615	1.15765e-05	6.85777e-05	1.98614e-05	8.90579	1.95062e-06	1.08543e-05	6.08923e-05	217.011	0.30556	0.0100835	1.17045	0.0386247
2009-04-25	6.80344	295.44	1000.65	49.6409	5.07115e-06	411.325	4.09639e-06	2.96856	1.01987e-06	7.74641	5.38445e-05	245.637	0.802737	0.075615	1.27818e-05	6.85777e-05	1.98614e-05	8.90579	1.95062e-06	1.08543e-05	6.08923e-05	217.367	0.30556	0.0100835	1.17045	0.0386247
2009-04-26	7.22719	295.197	997.87	49.5037	5.15679e-06	412.785	4.22271e-06	2.96856	1.01987e-06	7.84604	5.8205e-05	251.447	0.821723	0.075615	1.31615e-05	6.85777e-05	1.98614e-05	8.90579	1.95062e-06	1.08543e-05	6.08923e-05	217.211	0.30556	0.0100835	1.17045	0.0386247
2009-04-27	7.94031	295.197	997.87	49.3106	5.30817e-06	414.471	4.44154e-06	2.96856	1.01987e-06	7.94513	6.59284e-05	257.364	0.84106	0.075615	1.38261e-05	6.85777e-05	1.98614e-05	8.90579	1.95062e-06	1.08543e-05	6.08923e-05	219.292	0.30556	0.0100835	1.17045	0.0386247
2009-04-28	9.01792	294.71	992.303	49.0693	5.55093e-06	416.344	4.79147e-06	2.96856	1.01987e-06	8.04349	7.93042e-05	263.387	0.86074	0.075615	1.48945e-05	6.85777e-05	1.98614e-05	8.90579	1.95062e-06	1.08543e-05	6.08923e-05	219.249	0.30556	0.0100835	1.17045	0.0386247
2009-04-29	9.66979	293.979	983.953	48.7869	5.68718e-06	418.366	5.01969e-06	2.96856	1.01987e-06	8.14099	8.92051e-05	269.513	0.88076	0.075615	1.55806e-05	6.85777e-05	1.98614e-05	8.90579	1.95062e-06	1.08543e-05	6.08923e-05	217.624	0.30556	0.0100835	1.17045	0.0386247
2009-04-30	10.4017	293.248	975.603	48.4703	5.84396e-06	420.502	5.28833e-06	2.96856	1.01987e-06	8.2375	9.98645e-05	275.742	0.901118	0.075615	1.63885e-05	6.85777e-05	1.98614e-05	8.90579	1.95062e-06	1.08543e-05	6.08923e-05	218.383	0.30556	0.0100835	1.17045	0.0386247
2009-05-01	11.2649	293.492	978.386	48.1263	5.93915e-06	422.719	3.61717e-06	9.5725	3.38883e-06	8.33292	0.000115383	282.075	0.921813	0.289822	6.58504e-05	4.49158e-05	2.11819e-05	26.2464	8.78297e-06	6.00219e-05	0.00121706	1279.7	0.30556	0.0100835	1.17045	0.0386247
2009-05-02	11.4567	293.492	978.386	47.9219	5.9664e-06	406.288	3.62063e-06	9.5725	3.38883e-06	8.42718	0.000121506	288.512	0.942848	0.289822	6.67285e-05	4.49158e-05	2.11819e-05	26.2464	8.78297e-06	6.00219e-05	0.00121706	1279.94	0.30556	0.0100835	1.17045	0.0386247
2009-05-03	11.8226	293.248	975.603	47.699	6.03956e-06	390.237	3.66721e-06	9.5725	3.38883e-06	8.5202	0.000132092	294.63	0.962843	0.289822	6.84368e-05	4.49158e-05	2.11819e-05	26.2464	8.78297e-06	6.00219e-05	0.00121706	1279.37	0.30556	0.0100835	1.17045	0.0386247
2009-05-04	12.6982	293.005	972.82	47.4615	6.25677e-06	374.689	3.84708e-06	9.5725	3.38883e-06	8.61196	0.000154024	300.829	0.9831	0.289822	7.2704e-05	4.49158e-05	2.11819e-05	26.2464	8.78297e-06	6.00219e-05	0.00121706	1275.78	0.30556	0.0100835	1.17045	0.0386247
2009-05-05	12.964	293.005	972.82	47.2133	6.30069e-06	359.748	3.86924e-06	9.5725	3.38883e-06	8.70242	0.000159563	307.109	1.00362	0.289822	7.40511e-05	4.49158e-05	2.11819e-05	26.2464	8.78297e-06	6.00219e-05	0.00121706	1200.93	0.30556	0.0100835	1.17045	0.0386247
2009-05-06	12.5069	292.761	970.036	46.9579	6.13607e-06	345.504	3.70231e-06	9.5725	3.38883e-06	8.79158	0.00014737	313.473	1.02442	0.289822	7.17493e-05	4.49158e-05	2.11819e-05	26.2464	8.78297e-06	6.00219e-05	0.00121706	1099.51	0.30556	0.0100835	1.17045	0.0386247
2009-05-07	12.3433	292.03	961.686	46.6986	6.0564e-06	332.03	3.61586e-06	9.5725	3.38883e-06	8.87944	0.000144786	319.923	1.0455	0.289822	7.09433e-05	4.49158e-05	2.11819e-05	26.2464	8.78297e-06	6.00219e-05	0.00121706	1224.79	0.30556	0.0100835	1.17045	0.0386247
2009-05-08	12.7459	291.787	958.903	46.4384	6.13537e-06	319.382	3.67334e-06	9.5725	3.38883e-06	8.96602	0.000156634	326.464	1.06688	0.289822	7.2944e-05	4.49158e-05	2.11819e-05	26.2464	8.78297e-06	6.00219e-05	0.00121706	1272.77	0.30556	0.0100835	1.17045	0.0386247
2009-05-09	12.9945	292.274	964.47	46.18	6.17146e-06	307.606	3.69368e-06	9.5725	3.38883e-06	9.05134	0.000164412	333.098	1.08856	0.289822	7.42072e-05	4.49158e-05	2.11819e-05	26.2464	8.78297e-06	6.00219e-05	0.00121706	1123.03	0.30556	0.0100835	1.17045	0.0386247
2009-05-10	12.7528	291.299	953.336	45.9258	6.06956e-06	296.731	3.59222e-06	9.5725	3.38883e-06	9.13546	0.000158988	338.784	1.10714	0.289822	7.29787e-05	4.49158e-05	2.11819e-05	26.2464	8.78297e-06	6.00219e-05	0.00121706	1250.55	0.30556	0.0100835	1.17045	0.0386247
2009-05-11	13.0354	290.812	947.77	45.6779	6.11588e-06	286.776	3.62449e-06	9.5725	3.38883e-06	9.2184	0.000168511	344.514	1.12586	0.289822	7.44173e-05	4.49158e-05	2.11819e-05	26.2464	8.78297e-06	6.00219e-05	0.00121706	1132.67	0.30556	0.0100835	1.17045	0.0386247
2009-05-12	13.2756	290.325	942.203	45.4382	6.15144e-06	277.749	3.64876e-06	9.5725	3.38883e-06	9.30023	0.000176708	350.292	1.14474	0.289822	7.56621e-05	4.49158e-05	2.11819e-05	26.2464	8.78297e-06	6.00219e-05	0.00121706	1249.62	0.30556	0.0100835	1.17045	0.0386247
2009-05-13	12.9491	289.351	931.07	45.2082	6.02897e-06	269.648	3.5348e-06	9.5725	3.38883e-06	9.381	0.000167922	356.121	1.16379	0.289822	7.39747e-05	4.49158e-05	2.11819e-05	26.2464	8.78297e-06	6.00219e-05	0.00121706	1255.07	0.30556	0.0100835	1.17045	0.0386247
2009-05-14	12.1692	288.377	919.936	44.9893	5.78811e-06	262.46	3.32147e-06	9.5725	3.38883e-06	9.46078	0.000146965	362.004	1.18302	0.289822	7.00949e-05	4.49158e-05	2.11819e-05	26.2464	8.78297e-06	6.00219e-05	0.00121706	836.296	0.30556	0.0100835	1.17045	0.0386247
2009-05-15	10.9089	289.107	928.286	44.7825	5.43663e-06	256.166	3.02171e-06	9.5725	3.38883e-06	9.53964	0.000121046	367.947	1.20244	0.289822	6.42506e-05	4.49158e-05	2.11819e-05	26.2464	8.78297e-06	6.00219e-05	0.00121706	1045.71	0.30556	0.0100835	1.17045	0.0386247
2009-05-16	10.5505	289.107	928.286	44.5888	5.32452e-06	250.74	2.92834e-06	9.5725	3.38883e-06	9.61764	0.000116978	373.952	1.22206	0.289822	6.26797e-05	4.49158e-05	2.11819e-05	26.2464	8.78297e-06	6.00219e-05	0.00121706	1180.2	0.30556	0.0100835	1.17045	0.0386247
2009-05-17	11.0393	288.864	925.503	44.4086	5.42372e-06	246.149	3.01159e-06	9.5725	3.38883e-06	9.69486	0.00013027	379.818	1.24123	0.289822	6.4832e-05	4.49158e-05	2.11819e-05	26.2464	8.78297e-06	6.00219e-05	0.00121706	1218.5	0.30556	0.0100835	1.17045	0.0386247
2009-05-18	12.3595	288.62	922.72	44.2426	5.74215e-06	242.355	3.2833e-06	9.5725	3.38883e-06	9.77137	0.000165202	385.745	1.26061	0.289822	7.10225e-05	4.49158e-05	2.11819e-05	26.2464	8.78297e-06	6.00219e-05	0.00121706	1239.37	0.30556	0.0100835	1.17045	0.0386247
2009-05-19	13.1953	288.377	919.936	44.0909	5.94702e-06	239.318	3.46488e-06	9.5725	3.38883e-06	9.84724	0.000189724	391.739	1.28019	0.289822	7.52438e-05	4.49158e-05	2.11819e-05	26.2464	8.78297e-06	6.00219e-05	0.00121706	1013.85	0.30556	0.0100835	1.17045	0.0386247
2009-05-20	12.9591	288.133	917.153	43.9536	5.86435e-06	236.991	3.39848e-06	9.5725	3.38883e-06	9.92254	0.000182344	397.803	1.30001	0.289822	7.40259e-05	4.49158e-05	2.11819e-05	26.2464	8.78297e-06	6.00219e-05	0.00121706	1217.64	0.30556	0.0100835	1.17045	0.0386247
2009-05-21	13.5861	287.889	914.37	43.8306	6.01928e-06	235.327	3.54118e-06	9.5725	3.38883e-06	9.99735	0.000203236	403.942	1.32007	0.289822	7.73029e-05	4.49158e-05	2.11819e-05	26.2464	8.78297e-06	6.00219e-05	0.00121706	1247.73	0.30556	0.0100835	1.17045	0.0386247
2009-05-22	13.7346	287.889	914.37	43.7218	6.04552e-06	234.276	3.57272e-06	9.5725	3.38883e-06	10.0717	0.000212522	410.161	1.34039	0.289822	7.80996e-05	4.49158e-05	2.11819e-05	26.2464	8.78297e-06	6.00219e-05	0.00121706	1215.01	0.30556	0.0100835	1.17045	0.0386247
2009-05-23	13.1449	287.402	908.803	43.6268	5.87078e-06	233.787	3.42789e-06	9.5725	3.38883e-06	10.1457	0.000190237	417.412	1.36409	0.289822	7.49822e-05	4.49158e-05	2.11819e-05	26.2464	8.78297e-06	6.00219e-05	0.00121706	737.817	0.30556	0.0100835	1.17045	0.0386247
2009-05-24	13.1519	286.915	903.236	43.5452	5.86168e-06	233.809	3.42965e-06	9.5725	3.38883e-06	10.2194	0.000190735	424.802	1.38824	0.289822	7.50184e-05	4.49158e-05	2.11819e-05	26.2464	8.78297e-06	6.00219e-05	0.00121706	1258.49	0.30556	0.0100835	1.17045	0.0386247
2009-05-25	13.9277	286.428	897.669	43.4764	6.0653e-06	234.291	3.62078e-06	9.5725	3.38883e-06	10.2929	0.000219878	432.336	1.41286	0.289822	7.91485e-05	4.49158e-05	2.11819e-05	26.2464	8.78297e-06	6.00219e-05	0.00121706	1290.43	0.30556	0.0100835	1.17045	0.0386247
2009-05-26	15.359	286.428	897.669	43.4199	6.47012e-06	235.182	4.00175e-06	9.5725	3.38883e-06	10.3662	0.000284421	440.021	1.43798	0.289822	8.73736e-05	4.49158e-05	2.11819e-05	26.2464	8.78297e-06	6.00219e-05	0.00121706	1289.64	0.30556	0.0100835	1.17045	0.0386247
2009-05-27	15.6592	286.671	900.453	43.375	6.55341e-06	236.432	4.09233e-06	9.5725	3.38883e-06	10.4393	0.000296987	447.865	1.46361	0.289822	8.92045e-05	4.49158e-05	2.11819e-05	26.2464	8.78297e-06	6.00219e-05	0.00121706	1266.18	0.30556	0.0100835	1.17045	0.0386247
2009-05-28	15.5673	285.941	892.103	43.341	6.52063e-06	237.993	4.07474e-06	9.5725	3.38883e-06	10.5124	0.000289389	455.875	1.48979	0.289822	8.86401e-05	4.49158e-05	2.11819e-05	26.2464	8.78297e-06	6.00219e-05	0.00121706	1272.09	0.30556	0.0100835	1.17045	0.0386247
2009-05-29	15.8321	284.723	878.186	43.3172	6.59699e-06	239.817	4.15979e-06	9.5725	3.38883e-06	10.5854	0.000305921	464.058	1.51653	0.289822	9.02764e-05	4.49158e-05	2.11819e-05	26.2464	8.78297e-06	6.00219e-05	0.00121706	1291.61	0.30556	0.0100835	1.17045	0.0386247
2009-05-30	16.5604	284.723	878.186	43.3027	6.81973e-06	241.861	4.38596e-06	9.5725	3.38883e-06	10.6584	0.000349924	469.826	1.53538	0.289822	9.49345e-05	4.49158e-05	2.11819e-05	26.2464	8.78297e-06	6.00219e-05	0.00121706	1295.67	0.30556	0.0100835	1.17045	0.0386247
2009-05-31	17.348	284.479	875.403	43.2967	7.07066e-06	244.082	4.64433e-06	9.5725	3.38883e-06	10.7314	0.000406695	475.66	1.55444	0.289822	0.000100243	4.49158e-05	2.11819e-05	26.2464	8.78297e-06	6.00219e-05	0.00121706	1295.11	0.30556	0.0100835	1.17045	0.0386247
2009-06-01	19.0579	284.236	872.619	8.53854	1.79178e-06	246.441	4.64717e-06	2.29211	8.13955e-07	10.8045	0.000554651	1794.05	2.20322	0.174802	6.11212e-05	9.45714e-05	4.56144e-05	39.9297	1.02284e-05	0.000192082	0.00395014	2124.91	0.30556	0.0100835	1.17045	0.0386247
2009-06-02	19.3778	283.749	867.053	8.6113	1.83387e-06	254.728	4.79997e-06	2.29211	8.13955e-07	10.8777	0.000583539	1816.3	2.23054	0.174802	6.24868e-05	9.45714e-05	4.56144e-05	39.9297	1.02284e-05	0.000192082	0.00395014	1588.89	0.30556	0.0100835	1.17045	0.0386247
2009-06-03	18.7742	283.018	858.703	8.67567	1.79693e-06	262.97	4.6496e-06	2.29211	8.13955e-07	10.9511	0.000499937	1838.81	2.25819	0.174802	5.99348e-05	9.45714e-05	4.56144e-05	39.9297	1.02284e-05	0.000192082	0.00395014	1097.6	0.30556	0.0100835	1.17045	0.0386247
2009-06-04	17.0003	283.992	869.836	8.73185	1.6667e-06	271.088	4.15235e-06	2.29211	8.13955e-07	11.0245	0.000362873	1861.6	2.28618	0.174802	5.30229e-05	9.45714e-05	4.56144e-05	39.9297	1.02284e-05	0.000192082	0.00395014	749.97	0.30556	0.0100835	1.17045	0.0386247
2009-06-05	14.9231	285.454	886.536	8.7801	1.52302e-06	279.013	3.62959e-06	2.29211	8.13955e-07	11.0981	0.000265623	1884.68	2.31452	0.174802	4.59354e-05	9.45714e-05	4.56144e-05	39.9297	1.02284e-05	0.000192082	0.00395014	1346.46	0.30556	0.0100835	1.17045	0.0386247
2009-06-06	13.7303	284.479	875.403	8.82072	1.44829e-06	286.686	3.37074e-06	2.29211	8.13955e-07	11.1719	0.000226174	1909.87	2.34546	0.174802	4.23023e-05	9.45714e-05	4.56144e-05	39.9297	1.02284e-05	0.000192082	0.00395014	1428.66	0.30556	0.0100835	1.17045	0.0386247
2009-06-07	13.5681	284.479	875.403	8.85407	1.44294e-06	294.054	3.35951e-06	2.29211	8.13955e-07	11.2459	0.000225232	1935.43	2.37685	0.174802	4.1831e-05	9.45714e-05	4.56144e-05	39.9297	1.02284e-05	0.000192082	0.00395014	1587.08	0.30556	0.0100835	1.17045	0.0386247
2009-06-08	13.6803	284.236	872.619	8.88054	1.45475e-06	301.076	3.41051e-06	2.29211	8.13955e-07	11.3201	0.000233095	1961.37	2.40871	0.174802	4.21564e-05	9.45714e-05	4.56144e-05	39.9297	1.02284e-05	0.000192082	0.00395014	1647.26	0.30556	0.0100835	1.17045	0.0386247
2009-06-09	14.0791	284.723	878.186	8.90056	1.48506e-06	307.714	3.52953e-06	2.29211	8.13955e-07	11.3944	0.000252429	1987.7	2.44104	0.174802	4.33337e-05	9.45714e-05	4.56144e-05	39.9297	1.02284e-05	0.000192082	0.00395014	1773.04	0.30556	0.0100835	1.17045	0.0386247
2009-06-10	14.2851	284.236	872.619	8.91458	1.50157e-06	313.941	3.60243e-06	2.29211	8.13955e-07	11.469	0.000262415	2014.42	2.47385	0.174802	4.39549e-05	9.45714e-05	4.56144e-05	39.9297	1.02284e-05	0.000192082	0.00395014	898.808	0.30556	0.0100835	1.17045	0.0386247
2009-06-11	15.4084	284.479	875.403	8.92305	1.5828e-06	319.736	3.91524e-06	2.29211	8.13955e-07	11.5437	0.000321396	2041.55	2.50717	0.174802	4.75015e-05	9.45714e-05	4.56144e-05	39.9297	1.02284e-05	0.000192082	0.00395014	1780.76	0.30556	0.0100835	1.17045	0.0386247
2009-06-12	15.155	284.236	872.619	8.92644	1.56503e-06	325.084	3.86713e-06	2.29211	8.13955e-07	11.6187	0.000309657	2065.5	2.53658	0.174802	4.66771e-05	9.45714e-05	4.56144e-05	39.9297	1.02284e-05	0.000192082	0.00395014	1486.19	0.30556	0.0100835	1.17045	0.0386247
2009-06-13	15.7003	284.236	872.619	8.92522	1.60461e-06	329.977	4.03422e-06	2.29211	8.13955e-07	11.6938	0.000335193	2089.74	2.56634	0.174802	4.84689e-05	9.45714e-05	4.56144e-05	39.9297	1.02284e-05	0.000192082	0.00395014	941.872	0.30556	0.0100835	1.17045	0.0386247
2009-06-14	15.6106	285.697	889.319	8.91988	1.59704e-06	334.41	4.02592e-06	2.29211	8.13955e-07	11.7692	0.000326915	2114.26	2.59646	0.174802	4.81696e-05	9.45714e-05	4.56144e-05	39.9297	1.02284e-05	0.000192082	0.00395014	1856.23	0.30556	0.0100835	1.17045	0.0386247
2009-06-15	15.2752	286.671	900.453	8.91087	1.57097e-06	338.387	3.94816e-06	2.29211	8.13955e-07	11.8447	0.000308669	2139.08	2.62694	0.174802	4.70663e-05	9.45714e-05	4.56144e-05	39.9297	1.02284e-05	0.000192082	0.00395014	1404.22	0.30556	0.0100835	1.17045	0.0386247
2009-06-16	15.137	285.941	892.103	8.89866	1.55886e-06	341.911	3.92322e-06	2.29211	8.13955e-07	11.9204	0.000305479	2164.19	2.65778	0.174802	4.66191e-05	9.45714e-05	4.56144e-05	39.9297	1.02284e-05	0.000192082	0.00395014	1724.83	0.30556	0.0100835	1.17045	0.0386247
2009-06-17	14.954	285.941	892.103	8.88368	1.54318e-06	344.994	3.88475e-06	2.29211	8.13955e-07	11.9962	0.000298808	2189.6	2.68898	0.174802	4.60337e-05	9.45714e-05	4.56144e-05	39.9297	1.02284e-05	0.000192082	0.00395014	1552.9	0.30556	0.0100835	1.17045	0.0386247
2009-06-18	14.3356	285.697	889.319	8.86636	1.49693e-06	347.649	3.73115e-06	2.29211	8.13955e-07	12.0723	0.000271925	2215.32	2.72056	0.174802	4.41086e-05	9.45714e-05	4.56144e-05	39.9297	1.02284e-05	0.000192082	0.00395014	1973.36	0.30556	0.0100835	1.17045	0.0386247
2009-06-19	14.4648	286.428	897.669	8.84711	1.50259e-06	349.892	3.7721e-06	2.29211	8.13955e-07	12.1484	0.000279606	2241.33	2.75252	0.174802	4.45039e-05	9.45714e-05	4.56144e-05	39.9297	1.02284e-05	0.000192082	0.00395014	1806.92	0.30556	0.0100835	1.17045	0.0386247
2009-06-20	14.6978	286.184	894.886	8.82632	1.51523e-06	351.741	3.83958e-06	2.29211	8.13955e-07	12.2247	0.00029106	2250.78	2.76412	0.174802	4.5226e-05	9.45714e-05	4.56144e-05	39.9297	1.02284e-05	0.000192082	0.00395014	1791.49	0.30556	0.0100835	1.17045	0.0386247
2009-06-21	15.7051	285.21	883.753	8.80434	1.58323e-06	353.219	4.12161e-06	2.29211	8.13955e-07	12.3012	0.000347452	2260.21	2.7757	0.174802	4.8485e-05	9.45714e-05	4.56144e-05	39.9297	1.02284e-05	0.000192082	0.00395014	1979.92	0.30556	0.0100835	1.17045	0.0386247
2009-06-22	15.4397	284.723	878.186	8.78152	1.55994e-06	354.346	4.05073e-06	2.29211	8.13955e-07	12.3777	0.000332784	2269.63	2.78726	0.174802	4.76042e-05	9.45714e-05	4.56144e-05	39.9297	1.02284e-05	0.000192082	0.00395014	1901.81	0.30556	0.0100835	1.17045	0.0386247
2009-06-23	15.7276	284.236	872.619	8.75816	1.57655e-06	355.147	4.13499e-06	2.29211	8.13955e-07	12.4544	0.000343798	2279.02	2.7988	0.174802	4.85604e-05	9.45714e-05	4.56144e-05	39.9297	1.02284e-05	0.000192082	0.00395014	1551.06	0.30556	0.0100835	1.17045	0.0386247
2009-06-24	17.1927	283.505	864.269	8.73456	1.68205e-06	355.647	4.57738e-06	2.29211	8.13955e-07	12.5311	0.000448944	2288.4	2.81031	0.174802	5.37323e-05	9.45714e-05	4.56144e-05	39.9297	1.02284e-05	0.000192082	0.00395014	2050.51	0.30556	0.0100835	1.17045	0.0386247
2009-06-25	18.0758	283.261	861.486	8.71097	1.74714e-06	355.87	4.86626e-06	2.29211	8.13955e-07	12.6079	0.00051819	2297.75	2.82179	0.174802	5.71122e-05	9.45714e-05	4.56144e-05	39.9297	1.02284e-05	0.000192082	0.00395014	2120.35	0.30556	0.0100835	1.17045	0.0386247
2009-06-26	18.3924	282.774	855.919	8.68764	1.76805e-06	355.842	4.97372e-06	2.29211	8.13955e-07	12.6848	0.000538076	2307.07	2.83325	0.174802	5.83749e-05	9.45714e-05	4.56144e-05	39.9297	1.02284e-05	0.000192082	0.00395014	1382.88	0.30556	0.0100835	1.17045	0.0386247
2009-06-27	18.0121	283.018	858.703	8.66476	1.73277e-06	355.588	4.84369e-06	2.29211	8.13955e-07	12.7618	0.000493538	2311.69	2.83892	0.174802	5.68613e-05	9.45714e-05	4.56144e-05	39.9297	1.02284e-05	0.000192082	0.00395014	929.436	0.30556	0.0100835	1.17045	0.0386247
2009-06-28	18.2875	283.018	858.703	8.64252	1.75039e-06	355.134	4.93477e-06	2.29211	8.13955e-07	12.8388	0.000520599	2316.28	2.84456	0.174802	5.79534e-05	9.45714e-05	4.56144e-05	39.9297	1.02284e-05	0.000192082	0.00395014	1525.06	0.30556	0.0100835	1.17045	0.0386247
2009-06-29	18.7167	282.774	855.919	8.62108	1.7809e-06	354.504	5.08046e-06	2.29211	8.13955e-07	12.9159	0.000574213	2320.85	2.85016	0.174802	5.96972e-05	9.45714e-05	4.56144e-05	39.9297	1.02284e-05	0.000192082	0.00395014	2114.43	0.30556	0.0100835	1.17045	0.0386247
2009-06-30	19.738	282.531	853.136	8.60057	1.86222e-06	353.722	5.44811e-06	2.29211	8.13955e-07	12.993	0.000700913	2325.38	2.85573	0.174802	6.40612e-05	9.45714e-05	4.56144e-05	39.9297	1.02284e-05	0.000192082	0.00395014	2100.81	0.30556	0.0100835	1.17045	0.0386247
2009-07-01	22.5217	282.287	850.353	8.58111	2.03537e-06	352.811	5.70126e-06	3.7775	1.25682e-06	13.0701	0.00113179	694.877	2.45251	0.632042	0.000287409	0.000123338	7.77053e-05	186.938	5.94643e-05	0.000209295	0.00285586	1569.5	0.30556	0.0100835	1.17045	0.0386247
2009-07-02	23.8097	282.044	847.569	8.26062	2.07909e-06	357.623	6.25799e-06	3.7775	1.25682e-06	13.1472	0.00137226	696.21	2.45721	0.632042	0.000314152	0.000123338	7.77053e-05	186.938	5.94643e-05	0.000209295	0.00285586	1496.29	0.30556	0.0100835	1.17045	0.0386247
2009-07-03	23.0307	281.313	839.219	7.9471	1.9297e-06	362.238	5.95378e-06	3.7775	1.25682e-06	13.2244	0.00115764	697.532	2.46188	0.632042	0.000297695	0.000123338	7.77053e-05	186.938	5.94643e-05	0.000209295	0.00285586	1637.85	0.30556	0.0100835	1.17045	0.0386247
2009-07-04	21.6815	280.826	833.653	7.643	1.74405e-06	366.629	5.44423e-06	3.7775	1.25682e-06	13.3015	0.000904583	696.11	2.45686	0.632042	0.000271202	0.000123338	7.77053e-05	186.938	5.94643e-05	0.000209295	0.00285586	1551.2	0.30556	0.0100835	1.17045	0.0386247
2009-07-05	20.4434	280.095	825.303	7.3504	1.58434e-06	370.774	5.01544e-06	3.7775	1.25682e-06	13.3787	0.000746553	694.709	2.45191	0.632042	0.000248973	0.000123338	7.77053e-05	186.938	5.94643e-05	0.000209295	0.00285586	1491.15	0.30556	0.0100835	1.17045	0.0386247
2009-07-06	19.1211	280.582	830.869	7.07109	1.43409e-06	374.657	4.59244e-06	3.7775	1.25682e-06	13.4558	0.000617191	693.33	2.44705	0.632042	0.00022724	0.000123338	7.77053e-05	186.938	5.94643e-05	0.000209295	0.00285586	1410.43	0.30556	0.0100835	1.17045	0.0386247
2009-07-07	18.6824	280.338	828.086	6.80653	1.35282e-06	378.265	4.4686e-06	3.7775	1.25682e-06	13.533	0.000568513	691.971	2.44225	0.632042	0.000220456	0.000123338	7.77053e-05	186.938	5.94643e-05	0.000209295	0.00285586	1126.43	0.30556	0.0100835	1.17045	0.0386247
2009-07-08	18.7726	279.851	822.519	6.5579	1.30883e-06	381.59	4.50874e-06	3.7775	1.25682e-06	13.6101	0.00058166	690.632	2.43752	0.632042	0.000221834	0.000123338	7.77053e-05	186.938	5.94643e-05	0.000209295	0.00285586	1486.01	0.30556	0.0100835	1.17045	0.0386247
2009-07-09	18.5546	281.313	839.219	6.32608	1.24995e-06	384.626	4.45228e-06	3.7775	1.25682e-06	13.6872	0.000559797	689.312	2.43287	0.632042	0.000218518	0.000123338	7.77053e-05	186.938	5.94643e-05	0.000209295	0.00285586	1430.59	0.30556	0.0100835	1.17045	0.0386247
2009-07-10	18.7471	279.608	819.736	6.11171	1.21835e-06	387.373	4.52184e-06	3.7775	1.25682e-06	13.7643	0.000599579	688.011	2.42827	0.632042	0.000221443	0.000123338	7.77053e-05	186.938	5.94643e-05	0.000209295	0.00285586	1626.04	0.30556	0.0100835	1.17045	0.0386247
2009-07-11	19.1393	279.608	819.736	5.91519	1.20066e-06	389.831	4.65513e-06	3.7775	1.25682e-06	13.8413	0.000658485	689.607	2.43391	0.632042	0.000227524	0.000123338	7.77053e-05	186.938	5.94643e-05	0.000209295	0.00285586	1221	0.30556	0.0100835	1.17045	0.0386247
2009-07-12	19.3359	278.877	811.386	5.7367	1.17503e-06	392.005	4.72695e-06	3.7775	1.25682e-06	13.9183	0.000679343	691.191	2.4395	0.632042	0.000230636	0.000123338	7.77053e-05	186.938	5.94643e-05	0.000209295	0.00285586	1453.22	0.30556	0.0100835	1.17045	0.0386247
2009-07-13	19.4891	279.121	814.169	5.57623	1.15024e-06	393.901	4.78437e-06	3.7775	1.25682e-06	13.9953	0.000692249	692.763	2.44505	0.632042	0.000233089	0.000123338	7.77053e-05	186.938	5.94643e-05	0.000209295	0.00285586	1204.56	0.30556	0.0100835	1.17045	0.0386247
2009-07-14	20.6628	279.364	816.953	5.43357	1.18306e-06	395.529	5.19508e-06	3.7775	1.25682e-06	14.0723	0.000855583	694.323	2.45055	0.632042	0.000252775	0.000123338	7.77053e-05	186.938	5.94643e-05	0.000209295	0.00285586	1639.33	0.30556	0.0100835	1.17045	0.0386247
2009-07-15	21.9546	279.364	816.953	5.30837	1.22665e-06	396.899	5.68606e-06	3.7775	1.25682e-06	14.1492	0.00108924	695.873	2.45602	0.632042	0.000276368	0.000123338	7.77053e-05	186.938	5.94643e-05	0.000209295	0.00285586	1558.89	0.30556	0.0100835	1.17045	0.0386247
2009-07-16	21.9546	279.121	814.169	5.20014	1.20164e-06	398.023	5.69105e-06	3.7775	1.25682e-06	14.2261	0.00101558	697.41	2.46145	0.632042	0.000276368	0.000123338	7.77053e-05	186.938	5.94643e-05	0.000209295	0.00285586	1140.7	0.30556	0.0100835	1.17045	0.0386247
2009-07-17	21.9546	279.364	816.953	5.10826	1.18041e-06	398.914	5.69499e-06	3.7775	1.25682e-06	14.303	0.00102107	698.937	2.46684	0.632042	0.000276368	0.000123338	7.77053e-05	186.938	5.94643e-05	0.000209295	0.00285586	1718.07	0.30556	0.0100835	1.17045	0.0386247
2009-07-18	21.9546	277.903	800.253	5.03202	1.16279e-06	399.587	5.69797e-06	3.7775	1.25682e-06	14.3799	0.00102655	700.452	2.47218	0.632042	0.000276368	0.000123338	7.77053e-05	186.938	5.94643e-05	0.000209295	0.00285586	1722.23	0.30556	0.0100835	1.17045	0.0386247
2009-07-19	21.9546	278.39	805.819	4.97061	1.1486e-06	400.057	5.70005e-06	3.7775	1.25682e-06	14.4567	0.00103203	696.79	2.45926	0.632042	0.000276368	0.000123338	7.77053e-05	186.938	5.94643e-05	0.000209295	0.00285586	1640.81	0.30556	0.0100835	1.17045	0.0386247
2009-07-20	21.9546	278.633	808.603	4.92316	1.13764e-06	400.339	5.70129e-06	3.7775	1.25682e-06	14.5335	0.00103752	693.203	2.4466	0.632042	0.000276368	0.000123338	7.77053e-05	186.938	5.94643e-05	0.000209295	0.00285586	1177.54	0.30556	0.0100835	1.17045	0.0386247
2009-07-21	21.9546	278.633	808.603	4.88877	1.12969e-06	400.449	5.70178e-06	3.7775	1.25682e-06	14.6102	0.001043	689.688	2.43419	0.632042	0.000276368	0.000123338	7.77053e-05	186.938	5.94643e-05	0.000209295	0.00285586	1425.38	0.30556	0.0100835	1.17045	0.0386247
2009-07-22	21.9546	278.146	803.036	4.86645	1.12453e-06	400.404	5.70158e-06	3.7775	1.25682e-06	14.687	0.00104847	686.244	2.42204	0.632042	0.000276368	0.000123338	7.77053e-05	186.938	5.94643e-05	0.000209295	0.00285586	1182.02	0.30556	0.0100835	1.17045	0.0386247
2009-07-23	22.6036	277.416	794.686	4.85523	1.15598e-06	400.22	5.96216e-06	3.7775	1.25682e-06	14.7637	0.00121724	682.868	2.41012	0.632042	0.00028904	0.000123338	7.77053e-05	186.938	5.94643e-05	0.000209295	0.00285586	1722.98	0.30556	0.0100835	1.17045	0.0386247
2009-07-24	20.5186	277.903	800.253	4.85411	1.04991e-06	399.912	5.1612e-06	3.7775	1.25682e-06	14.8403	0.000851245	679.558	2.39844	0.632042	0.00025027	0.000123338	7.77053e-05	186.938	5.94643e-05	0.000209295	0.00285586	1360.42	0.30556	0.0100835	1.17045	0.0386247
2009-07-25	20.2429	277.903	800.253	4.8621	1.03836e-06	399.495	5.06219e-06	3.7775	1.25682e-06	14.917	0.000795244	676.122	2.38631	0.632042	0.000245549	0.000123338	7.77053e-05	186.938	5.94643e-05	0.000209295	0.00285586	1360.81	0.30556	0.0100835	1.17045	0.0386247
2009-07-26	21.2365	277.416	794.686	4.87819	1.09057e-06	398.985	5.41967e-06	3.7775	1.25682e-06	14.9937	0.000967446	672.754	2.37443	0.632042	0.000262993	0.000123338	7.77053e-05	186.938	5.94643e-05	0.000209295	0.00285586	1662.67	0.30556	0.0100835	1.17045	0.0386247
2009-07-27	22.2933	277.416	794.686	4.90143	1.15042e-06	398.397	5.82745e-06	3.7775	1.25682e-06	15.0703	0.00115676	669.452	2.36277	0.632042	0.00028291	0.000123338	7.77053e-05	186.938	5.94643e-05	0.000209295	0.00285586	1550.1	0.30556	0.0100835	1.17045	0.0386247
2009-07-28	21.9831	277.416	794.686	4.93085	1.14091e-06	397.743	5.70102e-06	3.7775	1.25682e-06	15.1469	0.00110563	666.215	2.35135	0.632042	0.000276913	0.000123338	7.77053e-05	186.938	5.94643e-05	0.000209295	0.00285586	1577.19	0.30556	0.0100835	1.17045	0.0386247
2009-07-29	21.6605	277.416	794.686	4.96556	1.132e-06	397.037	5.57229e-06	3.7775	1.25682e-06	15.2235	0.00105019	663.041	2.34014	0.632042	0.000270809	0.000123338	7.77053e-05	186.938	5.94643e-05	0.000209295	0.00285586	1437.66	0.30556	0.0100835	1.17045	0.0386247
2009-07-30	22.1772	277.172	791.903	5.00467	1.16839e-06	396.291	5.77141e-06	3.7775	1.25682e-06	15.3	0.0011566	659.927	2.32915	0.632042	0.00028065	0.000123338	7.77053e-05	186.938	5.94643e-05	0.000209295	0.00285586	1685.02	0.30556	0.0100835	1.17045	0.0386247
2009-07-31	20.7456	277.172	791.903	5.04736	1.10317e-06	395.517	5.22484e-06	3.7775	1.25682e-06	15.3766	0.000868592	656.872	2.31837	0.632042	0.000254225	0.000123338	7.77053e-05	186.938	5.94643e-05	0.000209295	0.00285586	1165.75	0.30556	0.0100835	1.17045	0.0386247
2009-08-01	20.3326	277.416	794.686	5.09283	1.27916e-06	439.926	4.3914e-06	0.528667	1.75813e-07	15.4532	0.000827177	587.558	1.92012	0.297277	0.0001125	0.000192353	0.000111144	36.7525	1.49748e-05	0.000288278	0.00361137	1258.75	0.30556	0.0100835	1.17045	0.0386247
2009-08-02	20.1006	277.172	791.903	14.3751	3.57222e-06	439.786	4.32116e-06	0.528667	1.75813e-07	15.5297	0.000804514	584.01	1.90853	0.297277	0.000110712	0.000192353	0.000111144	36.7525	1.49748e-05	0.000288278	0.00361137	1046.8	0.30556	0.0100835	1.17045	0.0386247
2009-08-03	20.0574	276.685	786.336	23.4824	5.82379e-06	439.662	4.3079e-06	0.528667	1.75813e-07	15.5978	0.000814793	580.225	1.89616	0.297277	0.000110382	0.000192353	0.000111144	36.7525	1.49748e-05	0.000288278	0.00361137	1264.81	0.30556	0.0100835	1.17045	0.0386247
2009-08-04	20.2841	276.198	780.769	32.3412	8.105e-06	439.553	4.37555e-06	0.528667	1.75813e-07	15.6577	0.000853207	576.217	1.88306	0.297277	0.000112124	0.000192353	0.000111144	36.7525	1.49748e-05	0.000288278	0.00361137	1272.28	0.30556	0.0100835	1.17045	0.0386247
2009-08-05	20.3867	275.954	777.986	40.8878	1.02954e-05	439.46	4.40638e-06	0.528667	1.75813e-07	15.7095	0.000860551	572.001	1.86928	0.297277	0.000112921	0.000192353	0.000111144	36.7525	1.49748e-05	0.000288278	0.00361137	1057.28	0.30556	0.0100835	1.17045	0.0386247
2009-08-06	20.8508	275.71	775.203	49.0679	1.2622e-05	439.382	4.54971e-06	0.528667	1.75813e-07	15.7535	0.000930664	567.593	1.85488	0.297277	0.000116601	0.000192353	0.000111144	36.7525	1.49748e-05	0.000288278	0.00361137	1365.61	0.30556	0.0100835	1.17045	0.0386247
2009-08-07	21.05	275.223	769.636	56.8364	1.47551e-05	439.318	4.61252e-06	0.528667	1.75813e-07	15.7901	0.000983098	563.013	1.83991	0.297277	0.000118216	0.000192353	0.000111144	36.7525	1.49748e-05	0.000288278	0.00361137	1382.85	0.30556	0.0100835	1.17045	0.0386247
2009-08-08	21.4053	275.223	769.636	64.1567	1.69302e-05	439.267	4.72697e-06	0.528667	1.75813e-07	15.8197	0.00103723	560.744	1.8325	0.297277	0.000121153	0.000192353	0.000111144	36.7525	1.49748e-05	0.000288278	0.00361137	1459.71	0.30556	0.0100835	1.17045	0.0386247
2009-08-09	21.3115	274.98	766.853	71.0004	1.86554e-05	439.228	4.69629e-06	0.528667	1.75813e-07	15.8426	0.00104251	558.268	1.82441	0.297277	0.00012037	0.000192353	0.000111144	36.7525	1.49748e-05	0.000288278	0.00361137	1218.34	0.30556	0.0100835	1.17045	0.0386247
2009-08-10	21.7066	274.736	764.069	77.3468	2.06962e-05	439.201	4.82616e-06	0.528667	1.75813e-07	15.8594	0.00109192	555.604	1.8157	0.297277	0.000123701	0.000192353	0.000111144	36.7525	1.49748e-05	0.000288278	0.00361137	1261.96	0.30556	0.0100835	1.17045	0.0386247
2009-08-11	17.68	274.736	764.069	83.1822	1.84904e-05	439.185	3.65425e-06	0.528667	1.75813e-07	15.8703	0.000571405	552.77	1.80644	0.297277	9.36647e-05	0.000192353	0.000111144	36.7525	1.49748e-05	0.000288278	0.00361137	1398.35	0.30556	0.0100835	1.17045	0.0386247
2009-08-12	17.68	275.467	772.419	88.4993	1.96723e-05	439.178	3.65423e-06	0.528667	1.75813e-07	15.876	0.00057161	549.786	1.79669	0.297277	9.36647e-05	0.000192353	0.000111144	36.7525	1.49748e-05	0.000288278	0.00361137	1111.15	0.30556	0.0100835	1.17045	0.0386247
2009-08-13	17.68	274.249	758.502	93.2967	2.07387e-05	439.181	3.65424e-06	0.528667	1.75813e-07	15.8769	0.000571642	546.671	1.78651	0.297277	9.36647e-05	0.000192353	0.000111144	36.7525	1.49748e-05	0.000288278	0.00361137	998.772	0.30556	0.0100835	1.17045	0.0386247
2009-08-14	17.68	274.249	758.502	97.5784	2.16905e-05	439.191	3.65426e-06	0.528667	1.75813e-07	15.8735	0.000571518	543.442	1.77595	0.297277	9.36647e-05	0.000192353	0.000111144	36.7525	1.49748e-05	0.000288278	0.00361137	961.612	0.30556	0.0100835	1.17045	0.0386247
2009-08-15	17.68	274.249	758.502	101.353	2.25296e-05	439.208	3.65431e-06	0.528667	1.75813e-07	15.8662	0.000571254	536.325	1.7527	0.297277	9.36647e-05	0.000192353	0.000111144	36.7525	1.49748e-05	0.000288278	0.00361137	1306.41	0.30556	0.0100835	1.17045	0.0386247
2009-08-16	17.68	275.467	772.419	104.634	2.32589e-05	439.232	3.65437e-06	0.528667	1.75813e-07	15.8554	0.000570868	529.272	1.72965	0.297277	9.36647e-05	0.000192353	0.000111144	36.7525	1.49748e-05	0.000288278	0.00361137	1056.88	0.30556	0.0100835	1.17045	0.0386247
2009-08-17	17.68	274.249	758.502	107.438	2.3882e-05	439.261	3.65444e-06	0.528667	1.75813e-07	15.8417	0.000570374	522.295	1.70685	0.297277	9.36647e-05	0.000192353	0.000111144	36.7525	1.49748e-05	0.000288278	0.00361137	1142.41	0.30556	0.0100835	1.17045	0.0386247
2009-08-18	17.68	274.005	755.719	109.783	2.44035e-05	439.294	3.65453e-06	0.528667	1.75813e-07	15.8255	0.00056979	515.405	1.68433	0.297277	9.36647e-05	0.000192353	0.000111144	36.7525	1.49748e-05	0.000288278	0.00361137	731.747	0.30556	0.0100835	1.17045	0.0386247
2009-08-19	17.68	273.275	747.369	111.694	2.48282e-05	439.331	3.65462e-06	0.528667	1.75813e-07	15.8072	0.00056913	508.614	1.66214	0.297277	9.36647e-05	0.000192353	0.000111144	36.7525	1.49748e-05	0.000288278	0.00361137	1139.43	0.30556	0.0100835	1.17045	0.0386247
2009-08-20	17.68	273.275	747.369	113.193	2.51615e-05	439.371	3.65473e-06	0.528667	1.75813e-07	15.7871	0.000568407	501.929	1.64029	0.297277	9.36647e-05	0.000192353	0.000111144	36.7525	1.49748e-05	0.000288278	0.00361137	1381.41	0.30556	0.0100835	1.17045	0.0386247
2009-08-21	17.68	273.031	744.586	114.308	2.54093e-05	439.414	3.65484e-06	0.528667	1.75813e-07	15.7657	0.000567637	495.359	1.61882	0.297277	9.36647e-05	0.000192353	0.000111144	36.7525	1.49748e-05	0.000288278	0.00361137	1409.21	0.30556	0.0100835	1.17045	0.0386247
2009-08-22	17.68	272.788	741.802	115.065	2.55776e-05	439.458	3.65495e-06	0.528667	1.75813e-07	15.7433	0.00056683	491.447	1.60604	0.297277	9.36647e-05	0.000192353	0.000111144	36.7525	1.49748e-05	0.000288278	0.00361137	1361.32	0.30556	0.0100835	1.17045	0.0386247
2009-08-23	17.68	272.788	741.802	115.493	2.56727e-05	439.503	3.65507e-06	0.528667	1.75813e-07	15.7202	0.000565999	487.564	1.59335	0.297277	9.36647e-05	0.000192353	0.000111144	36.7525	1.49748e-05	0.000288278	0.00361137	905.47	0.30556	0.0100835	1.17045	0.0386247
2009-08-24	17.68	272.544	739.019	115.62	2.5701e-05	439.548	3.65518e-06	0.528667	1.75813e-07	15.6967	0.000565154	483.72	1.58078	0.297277	9.36647e-05	0.000192353	0.000111144	36.7525	1.49748e-05	0.000288278	0.00361137	1287.57	0.30556	0.0100835	1.17045	0.0386247
2009-08-25	17.68	272.3	736.236	115.476	2.56688e-05	439.594	3.6553e-06	0.528667	1.75813e-07	15.6732	0.000564306	479.921	1.56837	0.297277	9.36647e-05	0.000192353	0.000111144	36.7525	1.49748e-05	0.000288278	0.00361137	1300.37	0.30556	0.0100835	1.17045	0.0386247
2009-08-26	17.68	271.813	730.669	115.088	2.55826e-05	439.639	3.65542e-06	0.528667	1.75813e-07	15.6498	0.000563463	476.175	1.55613	0.297277	9.36647e-05	0.000192353	0.000111144	36.7525	1.49748e-05	0.000288278	0.00361137	1177.06	0.30556	0.0100835	1.17045	0.0386247
2009-08-27	17.68	272.057	733.452	114.485	2.54486e-05	439.683	3.65553e-06	0.528667	1.75813e-07	15.6267	0.000562632	472.487	1.54407	0.297277	9.36647e-05	0.000192353	0.000111144	36.7525	1.49748e-05	0.000288278	0.00361137	1098.13	0.30556	0.0100835	1.17045	0.0386247
2009-08-28	17.68	271.57	727.886	113.694	2.52728e-05	439.725	3.65564e-06	0.528667	1.75813e-07	15.6042	0.000561822	468.861	1.53223	0.297277	9.36647e-05	0.000192353	0.000111144	36.7525	1.49748e-05	0.000288278	0.00361137	1008.19	0.30556	0.0100835	1.17045	0.0386247
2009-08-29	17.68	271.326	725.102	112.743	2.50614e-05	439.767	3.65575e-06	0.528667	1.75813e-07	15.5824	0.000561038	465.303	1.5206	0.297277	9.36647e-05	0.000192353	0.000111144	36.7525	1.49748e-05	0.000288278	0.00361137	910.934	0.30556	0.0100835	1.17045	0.0386247
2009-08-30	17.68	271.813	730.669	111.657	2.48199e-05	439.806	3.65585e-06	0.528667	1.75813e-07	15.5615	0.000560286	461.813	1.50919	0.297277	9.36647e-05	0.000192353	0.000111144	36.7525	1.49748e-05	0.000288278	0.00361137	946.424	0.30556	0.0100835	1.17045	0.0386247
2009-08-31	17.68	272.057	733.452	110.459	2.45537e-05	439.844	3.65595e-06	0.528667	1.75813e-07	15.5416	0.000559569	458.396	1.49803	0.297277	9.36647e-05	0.000192353	0.000111144	36.7525	1.49748e-05	0.000288278	0.00361137	1099.28	0.30556	0.0100835	1.17045	0.0386247
2009-09-01	13.89	271.57	727.886	109.174	1.68317e-05	439.879	3.438e-06	3.5282	1.12298e-06	15.5228	0.000301342	455.053	1.4871	0.15904	3.88358e-05	0.000150317	7.40031e-05	18.6425	4.64068e-06	0.000421595	0.00458569	1096.43	0.30556	0.0100835	1.17045	0.0386247
2009-09-02	13.89	271.57	727.886	109.079	1.6817e-05	446.512	3.45399e-06	3.5282	1.12298e-06	15.1324	0.000293763	440.923	1.44092	0.15904	3.88358e-05	0.000150317	7.40031e-05	18.6425	4.64068e-06	0.000421595	0.00458569	1210.22	0.30556	0.0100835	1.17045	0.0386247
2009-09-03	13.89	270.595	716.752	108.913	1.67915e-05	453.017	3.46951e-06	3.5282	1.12298e-06	14.7503	0.000286346	427.204	1.39609	0.15904	3.88358e-05	0.000150317	7.40031e-05	18.6425	4.64068e-06	0.000421595	0.00458569	894.023	0.30556	0.0100835	1.17045	0.0386247
2009-09-04	13.89	271.083	722.319	108.686	1.67565e-05	459.341	3.48445e-06	3.5282	1.12298e-06	14.3796	0.000279149	413.976	1.35286	0.15904	3.88358e-05	0.000150317	7.40031e-05	18.6425	4.64068e-06	0.000421595	0.00458569	671.936	0.30556	0.0100835	1.17045	0.0386247
2009-09-05	13.89	270.352	713.969	108.407	1.67134e-05	465.439	3.49873e-06	3.5282	1.12298e-06	14.0228	0.000272222	399.877	1.30679	0.15904	3.88358e-05	0.000150317	7.40031e-05	18.6425	4.64068e-06	0.000421595	0.00458569	642.583	0.30556	0.0100835	1.17045	0.0386247
2009-09-06	13.89	270.595	716.752	108.082	1.66634e-05	471.273	3.51226e-06	3.5282	1.12298e-06	13.682	0.000265607	386.497	1.26306	0.15904	3.88358e-05	0.000150317	7.40031e-05	18.6425	4.64068e-06	0.000421595	0.00458569	790.518	0.30556	0.0100835	1.17045	0.0386247
2009-09-07	13.89	270.595	716.752	107.72	1.66076e-05	476.811	3.525e-06	3.5282	1.12298e-06	13.3592	0.00025934	373.866	1.22178	0.15904	3.88358e-05	0.000150317	7.40031e-05	18.6425	4.64068e-06	0.000421595	0.00458569	935.861	0.30556	0.0100835	1.17045	0.0386247
2009-09-08	13.89	270.595	716.752	107.329	1.65473e-05	482.026	3.53691e-06	3.5282	1.12298e-06	13.0556	0.000253447	362.004	1.18302	0.15904	3.88358e-05	0.000150317	7.40031e-05	18.6425	4.64068e-06	0.000421595	0.00458569	921.854	0.30556	0.0100835	1.17045	0.0386247
2009-09-09	13.89	270.352	713.969	106.915	1.64834e-05	486.901	3.54796e-06	3.5282	1.12298e-06	12.7725	0.000247951	350.92	1.1468	0.15904	3.88358e-05	0.000150317	7.40031e-05	18.6425	4.64068e-06	0.000421595	0.00458569	1112.07	0.30556	0.0100835	1.17045	0.0386247
2009-09-10	13.89	269.865	708.402	106.484	1.64169e-05	491.418	3.55813e-06	3.5282	1.12298e-06	12.5106	0.000242867	340.614	1.11312	0.15904	3.88358e-05	0.000150317	7.40031e-05	18.6425	4.64068e-06	0.000421595	0.00458569	1001.48	0.30556	0.0100835	1.17045	0.0386247
2009-09-11	13.89	269.134	700.052	106.042	1.63489e-05	495.57	3.56743e-06	3.5282	1.12298e-06	12.2705	0.000238205	331.079	1.08196	0.15904	3.88358e-05	0.000150317	7.40031e-05	18.6425	4.64068e-06	0.000421595	0.00458569	1112.44	0.30556	0.0100835	1.17045	0.0386247
2009-09-12	13.89	269.134	700.052	105.596	1.628e-05	499.351	3.57584e-06	3.5282	1.12298e-06	12.0522	0.000233968	323.018	1.05561	0.15904	3.88358e-05	0.000150317	7.40031e-05	18.6425	4.64068e-06	0.000421595	0.00458569	1112.07	0.30556	0.0100835	1.17045	0.0386247
2009-09-13	13.89	268.647	694.486	105.149	1.62112e-05	502.76	3.58339e-06	3.5282	1.12298e-06	11.8559	0.000230158	315.647	1.03153	0.15904	3.88358e-05	0.000150317	7.40031e-05	18.6425	4.64068e-06	0.000421595	0.00458569	762.702	0.30556	0.0100835	1.17045	0.0386247
2009-09-14	13.89	268.16	688.919	104.707	1.6143e-05	505.801	3.5901e-06	3.5282	1.12298e-06	11.6813	0.000226768	308.948	1.00964	0.15904	3.88358e-05	0.000150317	7.40031e-05	18.6425	4.64068e-06	0.000421595	0.00458569	490.272	0.30556	0.0100835	1.17045	0.0386247
2009-09-15	13.89	268.403	691.702	104.273	1.60762e-05	508.479	3.59598e-06	3.5282	1.12298e-06	11.528	0.000223792	302.896	0.989857	0.15904	3.88358e-05	0.000150317	7.40031e-05	18.6425	4.64068e-06	0.000421595	0.00458569	756.134	0.30556	0.0100835	1.17045	0.0386247
2009-09-16	13.89	268.647	694.486	103.852	1.60111e-05	510.805	3.60107e-06	3.5282	1.12298e-06	11.3954	0.000221217	297.463	0.9721	0.15904	3.88358e-05	0.000150317	7.40031e-05	18.6425	4.64068e-06	0.000421595	0.00458569	890.785	0.30556	0.0100835	1.17045	0.0386247
2009-09-17	13.89	268.16	688.919	103.445	1.59484e-05	512.791	3.6054e-06	3.5282	1.12298e-06	11.2827	0.000219029	292.616	0.956262	0.15904	3.88358e-05	0.000150317	7.40031e-05	18.6425	4.64068e-06	0.000421595	0.00458569	1037.84	0.30556	0.0100835	1.17045	0.0386247
2009-09-18	13.89	267.916	686.136	103.055	1.58883e-05	514.45	3.60902e-06	3.5282	1.12298e-06	11.189	0.000217211	288.324	0.942235	0.15904	3.88358e-05	0.000150317	7.40031e-05	18.6425	4.64068e-06	0.000421595	0.00458569	777.045	0.30556	0.0100835	1.17045	0.0386247
2009-09-19	13.89	267.916	686.136	102.685	1.58313e-05	515.798	3.61195e-06	3.5282	1.12298e-06	11.1135	0.000215745	284.853	0.930892	0.15904	3.88358e-05	0.000150317	7.40031e-05	18.6425	4.64068e-06	0.000421595	0.00458569	965.64	0.30556	0.0100835	1.17045	0.0386247
2009-09-20	13.89	267.672	683.352	102.337	1.57776e-05	516.854	3.61424e-06	3.5282	1.12298e-06	11.055	0.00021461	281.853	0.921089	0.15904	3.88358e-05	0.000150317	7.40031e-05	18.6425	4.64068e-06	0.000421595	0.00458569	871.905	0.30556	0.0100835	1.17045	0.0386247
2009-09-21	13.89	268.16	688.919	102.011	1.57274e-05	517.635	3.61593e-06	3.5282	1.12298e-06	11.0125	0.000213784	279.289	0.912709	0.15904	3.88358e-05	0.000150317	7.40031e-05	18.6425	4.64068e-06	0.000421595	0.00458569	749.989	0.30556	0.0100835	1.17045	0.0386247
2009-09-22	13.89	267.916	686.136	101.709	1.56808e-05	518.162	3.61707e-06	3.5282	1.12298e-06	10.9847	0.000213244	277.124	0.905634	0.15904	3.88358e-05	0.000150317	7.40031e-05	18.6425	4.64068e-06	0.000421595	0.00458569	653.679	0.30556	0.0100835	1.17045	0.0386247
2009-09-23	13.89	267.672	683.352	101.431	1.5638e-05	518.455	3.6177e-06	3.5282	1.12298e-06	10.9705	0.000212968	275.322	0.899746	0.15904	3.88358e-05	0.000150317	7.40031e-05	18.6425	4.64068e-06	0.000421595	0.00458569	803.19	0.30556	0.0100835	1.17045	0.0386247
2009-09-24	13.89	267.185	677.786	101.178	1.55989e-05	518.534	3.61787e-06	3.5282	1.12298e-06	10.9686	0.000212932	273.847	0.894925	0.15904	3.88358e-05	0.000150317	7.40031e-05	18.6425	4.64068e-06	0.000421595	0.00458569	832.126	0.30556	0.0100835	1.17045	0.0386247
2009-09-25	13.89	266.698	672.219	100.95	1.55638e-05	518.42	3.61763e-06	3.5282	1.12298e-06	10.9778	0.000213111	272.664	0.891059	0.15904	3.88358e-05	0.000150317	7.40031e-05	18.6425	4.64068e-06	0.000421595	0.00458569	789.091	0.30556	0.0100835	1.17045	0.0386247
2009-09-26	13.89	267.185	677.786	100.746	1.55323e-05	518.133	3.61701e-06	3.5282	1.12298e-06	10.997	0.000213484	271.459	0.887122	0.15904	3.88358e-05	0.000150317	7.40031e-05	18.6425	4.64068e-06	0.000421595	0.00458569	462.022	0.30556	0.0100835	1.17045	0.0386247
2009-09-27	13.89	267.429	680.569	100.567	1.55047e-05	517.693	3.61605e-06	3.5282	1.12298e-06	11.0249	0.000214026	270.484	0.883935	0.15904	3.88358e-05	0.000150317	7.40031e-05	18.6425	4.64068e-06	0.000421595	0.00458569	489.297	0.30556	0.0100835	1.17045	0.0386247
2009-09-28	13.89	267.429	680.569	100.41	1.54806e-05	517.12	3.61481e-06	3.5282	1.12298e-06	11.0605	0.000214715	269.706	0.881391	0.15904	3.88358e-05	0.000150317	7.40031e-05	18.6425	4.64068e-06	0.000421595	0.00458569	423.673	0.30556	0.0100835	1.17045	0.0386247
2009-09-29	13.89	265.967	663.869	100.277	1.54601e-05	516.434	3.61332e-06	3.5282	1.12298e-06	11.1024	0.00021553	269.094	0.879391	0.15904	3.88358e-05	0.000150317	7.40031e-05	18.6425	4.64068e-06	0.000421595	0.00458569	820.095	0.30556	0.0100835	1.17045	0.0386247
2009-09-30	13.89	266.455	669.436	100.166	1.54429e-05	515.651	3.61163e-06	3.5282	1.12298e-06	11.1498	0.00021645	268.619	0.87784	0.15904	3.88358e-05	0.000150317	7.40031e-05	18.6425	4.64068e-06	0.000421595	0.00458569	882.633	0.30556	0.0100835	1.17045	0.0386247
2009-10-01	5.6	266.942	675.002	100.075	1.13701e-05	514.791	2.44922e-06	6.528	2.07022e-06	11.2016	6.03933e-05	268.256	0.876652	0.20235	3.22047e-05	0.000115605	3.86293e-05	26.4488	3.11332e-06	0.000253843	0.00400755	559.915	0.30556	0.0100835	1.17045	0.0386247
2009-10-02	5.6	265.724	661.086	93.2482	1.05944e-05	496.268	2.42156e-06	6.528	2.07022e-06	11.2497	6.06525e-05	267.808	0.87519	0.20235	3.22047e-05	0.000115605	3.86293e-05	26.4488	3.11332e-06	0.000253843	0.00400755	755.869	0.30556	0.0100835	1.17045	0.0386247
2009-10-03	5.6	266.455	669.436	86.5687	9.83556e-06	478.036	2.39362e-06	6.528	2.07022e-06	11.2933	6.08877e-05	267.261	0.8734	0.20235	3.22047e-05	0.000115605	3.86293e-05	26.4488	3.11332e-06	0.000253843	0.00400755	692.596	0.30556	0.0100835	1.17045	0.0386247
2009-10-04	5.6	269.134	700.052	80.0887	9.09932e-06	460.246	2.36564e-06	6.528	2.07022e-06	11.3318	6.10954e-05	266.599	0.87124	0.20235	3.22047e-05	0.000115605	3.86293e-05	26.4488	3.11332e-06	0.000253843	0.00400755	526.906	0.30556	0.0100835	1.17045	0.0386247
2009-10-05	5.6	267.429	680.569	73.8528	8.39084e-06	443.032	2.33785e-06	6.528	2.07022e-06	11.3647	6.12728e-05	265.814	0.868674	0.20235	3.22047e-05	0.000115605	3.86293e-05	26.4488	3.11332e-06	0.000253843	0.00400755	613.882	0.30556	0.0100835	1.17045	0.0386247
2009-10-06	5.6	267.429	680.569	67.8992	7.7144e-06	426.51	2.31047e-06	6.528	2.07022e-06	11.3916	6.14176e-05	264.898	0.86568	0.20235	3.22047e-05	0.000115605	3.86293e-05	26.4488	3.11332e-06	0.000253843	0.00400755	769.494	0.30556	0.0100835	1.17045	0.0386247
2009-10-07	5.6	268.647	694.486	62.259	7.07359e-06	410.775	2.2837e-06	6.528	2.07022e-06	11.4121	6.15282e-05	263.845	0.86224	0.20235	3.22047e-05	0.000115605	3.86293e-05	26.4488	3.11332e-06	0.000253843	0.00400755	406.126	0.30556	0.0100835	1.17045	0.0386247
2009-10-08	5.6	268.16	688.919	56.9573	6.47124e-06	395.905	2.25775e-06	6.528	2.07022e-06	11.4261	6.16034e-05	262.654	0.858346	0.20235	3.22047e-05	0.000115605	3.86293e-05	26.4488	3.11332e-06	0.000253843	0.00400755	580.279	0.30556	0.0100835	1.17045	0.0386247
2009-10-09	5.6	267.916	686.136	52.0133	5.90952e-06	381.964	2.2328e-06	6.528	2.07022e-06	11.4333	6.16424e-05	261.323	0.853995	0.20235	3.22047e-05	0.000115605	3.86293e-05	26.4488	3.11332e-06	0.000253843	0.00400755	392.097	0.30556	0.0100835	1.17045	0.0386247
2009-10-10	5.6	268.403	691.702	47.4407	5.39e-06	368.997	2.20902e-06	6.528	2.07022e-06	11.4338	6.1645e-05	259.853	0.849193	0.20235	3.22047e-05	0.000115605	3.86293e-05	26.4488	3.11332e-06	0.000253843	0.00400755	688.708	0.30556	0.0100835	1.17045	0.0386247
2009-10-11	5.6	268.16	688.919	43.248	4.91365e-06	357.036	2.18657e-06	6.528	2.07022e-06	11.4275	6.16113e-05	258.248	0.843947	0.20235	3.22047e-05	0.000115605	3.86293e-05	26.4488	3.11332e-06	0.000253843	0.00400755	678.086	0.30556	0.0100835	1.17045	0.0386247
2009-10-12	5.6	267.916	686.136	39.4392	4.48091e-06	346.102	2.16559e-06	6.528	2.07022e-06	11.4146	6.15418e-05	256.511	0.838272	0.20235	3.22047e-05	0.000115605	3.86293e-05	26.4488	3.11332e-06	0.000253843	0.00400755	291.202	0.30556	0.0100835	1.17045	0.0386247
2009-10-13	5.6	267.916	686.136	36.014	4.09176e-06	336.199	2.14619e-06	6.528	2.07022e-06	11.3952	6.14373e-05	254.649	0.832186	0.20235	3.22047e-05	0.000115605	3.86293e-05	26.4488	3.11332e-06	0.000253843	0.00400755	394.777	0.30556	0.0100835	1.17045	0.0386247
2009-10-14	5.6	266.455	669.436	32.9683	3.74572e-06	327.325	2.12846e-06	6.528	2.07022e-06	11.3695	6.12987e-05	252.667	0.82571	0.20235	3.22047e-05	0.000115605	3.86293e-05	26.4488	3.11332e-06	0.000253843	0.00400755	240.613	0.30556	0.0100835	1.17045	0.0386247
2009-10-15	5.6	269.377	702.836	30.2946	3.44194e-06	319.466	2.11249e-06	6.528	2.07022e-06	11.3378	6.11275e-05	250.573	0.818866	0.20235	3.22047e-05	0.000115605	3.86293e-05	26.4488	3.11332e-06	0.000253843	0.00400755	243.47	0.30556	0.0100835	1.17045	0.0386247
2009-10-16	5.6	269.865	708.402	27.9824	3.17924e-06	312.597	2.0983e-06	6.528	2.07022e-06	11.3002	6.0925e-05	248.375	0.811682	0.20235	3.22047e-05	0.000115605	3.86293e-05	26.4488	3.11332e-06	0.000253843	0.00400755	497.852	0.30556	0.0100835	1.17045	0.0386247
2009-10-17	5.6	270.595	716.752	26.0187	2.95613e-06	306.69	2.08593e-06	6.528	2.07022e-06	11.2572	6.0693e-05	246.753	0.806381	0.20235	3.22047e-05	0.000115605	3.86293e-05	26.4488	3.11332e-06	0.000253843	0.00400755	392.097	0.30556	0.0100835	1.17045	0.0386247
2009-10-18	5.6	271.326	725.102	24.3883	2.77089e-06	301.706	2.07536e-06	6.528	2.07022e-06	11.209	6.04332e-05	245.027	0.800741	0.20235	3.22047e-05	0.000115605	3.86293e-05	26.4488	3.11332e-06	0.000253843	0.00400755	360.951	0.30556	0.0100835	1.17045	0.0386247
2009-10-19	5.6	272.3	736.236	23.0741	2.62158e-06	297.603	2.06657e-06	6.528	2.07022e-06	11.156	6.01474e-05	243.206	0.79479	0.20235	3.22047e-05	0.000115605	3.86293e-05	26.4488	3.11332e-06	0.000253843	0.00400755	385.75	0.30556	0.0100835	1.17045	0.0386247
2009-10-20	5.6	272.057	733.452	22.0577	2.5061e-06	294.335	2.05951e-06	6.528	2.07022e-06	11.0986	5.98377e-05	241.298	0.788555	0.20235	3.22047e-05	0.000115605	3.86293e-05	26.4488	3.11332e-06	0.000253843	0.00400755	454.342	0.30556	0.0100835	1.17045	0.0386247
2009-10-21	5.6	271.813	730.669	21.3195	2.42223e-06	291.85	2.0541e-06	6.528	2.07022e-06	11.0371	5.95061e-05	239.312	0.782065	0.20235	3.22047e-05	0.000115605	3.86293e-05	26.4488	3.11332e-06	0.000253843	0.00400755	515.721	0.30556	0.0100835	1.17045	0.0386247
2009-10-22	5.6	272.544	739.019	20.839	2.36763e-06	290.096	2.05027e-06	6.528	2.07022e-06	10.9718	5.91545e-05	237.256	0.775348	0.20235	3.22047e-05	0.000115605	3.86293e-05	26.4488	3.11332e-06	0.000253843	0.00400755	131.623	0.30556	0.0100835	1.17045	0.0386247
2009-10-23	5.6	273.031	744.586	20.5952	2.33994e-06	289.015	2.0479e-06	6.528	2.07022e-06	10.9033	5.87849e-05	235.14	0.768433	0.20235	3.22047e-05	0.000115605	3.86293e-05	26.4488	3.11332e-06	0.000253843	0.00400755	291.202	0.30556	0.0100835	1.17045	0.0386247
2009-10-24	5.6	273.518	750.152	20.567	2.33673e-06	288.553	2.04688e-06	6.528	2.07022e-06	10.8318	5.83994e-05	231.73	0.757287	0.20235	3.22047e-05	0.000115605	3.86293e-05	26.4488	3.11332e-06	0.000253843	0.00400755	306.891	0.30556	0.0100835	1.17045	0.0386247
2009-10-25	5.6	274.249	758.502	20.7331	2.3556e-06	288.651	2.0471e-06	6.528	2.07022e-06	10.7577	5.8e-05	228.318	0.746137	0.20235	3.22047e-05	0.000115605	3.86293e-05	26.4488	3.11332e-06	0.000253843	0.00400755	184.943	0.30556	0.0100835	1.17045	0.0386247
2009-10-26	5.6	275.223	769.636	21.0722	2.39414e-06	289.253	2.04842e-06	6.528	2.07022e-06	10.6814	5.75884e-05	224.913	0.735009	0.20235	3.22047e-05	0.000115605	3.86293e-05	26.4488	3.11332e-06	0.000253843	0.00400755	198.051	0.30556	0.0100835	1.17045	0.0386247
2009-10-27	5.6	275.467	772.419	21.5639	2.45e-06	290.302	2.05072e-06	6.528	2.07022e-06	10.6031	5.71665e-05	221.521	0.723925	0.20235	3.22047e-05	0.000115605	3.86293e-05	26.4488	3.11332e-06	0.000253843	0.00400755	260.134	0.30556	0.0100835	1.17045	0.0386247
2009-10-28	5.6	275.223	769.636	22.1878	2.52089e-06	291.744	2.05387e-06	6.528	2.07022e-06	10.5233	5.67361e-05	218.149	0.712905	0.20235	3.22047e-05	0.000115605	3.86293e-05	26.4488	3.11332e-06	0.000253843	0.00400755	212.277	0.30556	0.0100835	1.17045	0.0386247
2009-10-29	5.6	275.71	775.203	22.9246	2.6046e-06	293.524	2.05775e-06	6.528	2.07022e-06	10.4422	5.62989e-05	214.803	0.701969	0.20235	3.22047e-05	0.000115605	3.86293e-05	26.4488	3.11332e-06	0.000253843	0.00400755	330.73	0.30556	0.0100835	1.17045	0.0386247
2009-10-30	5.6	276.441	783.553	23.7556	2.699e-06	295.59	2.06223e-06	6.528	2.07022e-06	10.3601	5.58564e-05	211.487	0.691135	0.20235	3.22047e-05	0.000115605	3.86293e-05	26.4488	3.11332e-06	0.000253843	0.00400755	566.148	0.30556	0.0100835	1.17045	0.0386247
2009-10-31	5.6	276.928	789.119	24.663	2.8021e-06	297.894	2.0672e-06	6.528	2.07022e-06	10.2773	5.541e-05	208.911	0.682716	0.20235	3.22047e-05	0.000115605	3.86293e-05	26.4488	3.11332e-06	0.000253843	0.00400755	319.599	0.30556	0.0100835	1.17045	0.0386247
2009-11-01	1.53	277.416	794.686	25.6301	2.98359e-06	300.389	2.02938e-06	12.398	4.47974e-06	10.1941	3.09377e-05	206.347	0.674338	0.028187	3.50336e-06	0.000128083	3.49229e-05	8.21513	8.46417e-07	8.52038e-05	0.00186685	510.517	0.30556	0.0100835	1.17045	0.0386247
2009-11-02	1.53	278.146	803.036	30.312	3.52862e-06	319.2	2.06795e-06	12.398	4.47974e-06	10.1106	3.06843e-05	203.8	0.666014	0.028187	3.50336e-06	0.000128083	3.49229e-05	8.21513	8.46417e-07	8.52038e-05	0.00186685	456.606	0.30556	0.0100835	1.17045	0.0386247
2009-11-03	1.53	278.146	803.036	34.9534	4.06892e-06	337.808	2.10459e-06	12.398	4.47974e-06	10.0271	3.04308e-05	201.274	0.657759	0.028187	3.50336e-06	0.000128083	3.49229e-05	8.21513	8.46417e-07	8.52038e-05	0.00186685	502.398	0.30556	0.0100835	1.17045	0.0386247
2009-11-04	1.53	277.903	800.253	39.512	4.59958e-06	356.047	2.13918e-06	12.398	4.47974e-06	9.94371	3.01779e-05	198.772	0.649582	0.028187	3.50336e-06	0.000128083	3.49229e-05	8.21513	8.46417e-07	8.52038e-05	0.00186685	411.569	0.30556	0.0100835	1.17045	0.0386247
2009-11-05	1.53	277.903	800.253	43.9503	5.11625e-06	373.772	2.17164e-06	12.398	4.47974e-06	9.8607	2.99259e-05	196.298	0.641495	0.028187	3.50336e-06	0.000128083	3.49229e-05	8.21513	8.46417e-07	8.52038e-05	0.00186685	328.509	0.30556	0.0100835	1.17045	0.0386247
2009-11-06	1.53	277.903	800.253	48.2361	5.61516e-06	390.857	2.20194e-06	12.398	4.47974e-06	9.77817	2.96755e-05	193.853	0.633506	0.028187	3.50336e-06	0.000128083	3.49229e-05	8.21513	8.46417e-07	8.52038e-05	0.00186685	298.78	0.30556	0.0100835	1.17045	0.0386247
2009-11-07	1.53	278.146	803.036	52.3418	6.0931e-06	407.194	2.23007e-06	12.398	4.47974e-06	9.69625	2.94269e-05	191.283	0.625109	0.028187	3.50336e-06	0.000128083	3.49229e-05	8.21513	8.46417e-07	8.52038e-05	0.00186685	306.944	0.30556	0.0100835	1.17045	0.0386247
2009-11-08	1.53	277.903	800.253	56.2443	6.54739e-06	422.696	2.25605e-06	12.398	4.47974e-06	9.61505	2.91804e-05	188.753	0.616841	0.028187	3.50336e-06	0.000128083	3.49229e-05	8.21513	8.46417e-07	8.52038e-05	0.00186685	214.911	0.30556	0.0100835	1.17045	0.0386247
2009-11-09	1.53	277.659	797.469	59.9249	6.97585e-06	437.291	2.27992e-06	12.398	4.47974e-06	9.53465	2.89364e-05	186.263	0.608704	0.028187	3.50336e-06	0.000128083	3.49229e-05	8.21513	8.46417e-07	8.52038e-05	0.00186685	235.1	0.30556	0.0100835	1.17045	0.0386247
2009-11-10	1.53	278.146	803.036	63.369	7.37677e-06	450.924	2.30172e-06	12.398	4.47974e-06	9.45515	2.86952e-05	183.815	0.600703	0.028187	3.50336e-06	0.000128083	3.49229e-05	8.21513	8.46417e-07	8.52038e-05	0.00186685	178.903	0.30556	0.0100835	1.17045	0.0386247
2009-11-11	1.53	278.146	803.036	66.5658	7.74891e-06	463.553	2.32151e-06	12.398	4.47974e-06	9.37659	2.84567e-05	181.409	0.592838	0.028187	3.50336e-06	0.000128083	3.49229e-05	8.21513	8.46417e-07	8.52038e-05	0.00186685	213.146	0.30556	0.0100835	1.17045	0.0386247
2009-11-12	1.53	278.39	805.819	69.5081	8.09142e-06	475.155	2.33937e-06	12.398	4.47974e-06	9.29901	2.82213e-05	179.044	0.585111	0.028187	3.50336e-06	0.000128083	3.49229e-05	8.21513	8.46417e-07	8.52038e-05	0.00186685	255.105	0.30556	0.0100835	1.17045	0.0386247
2009-11-13	1.53	278.877	811.386	72.1918	8.40383e-06	485.714	2.35537e-06	12.398	4.47974e-06	9.22244	2.79889e-05	176.722	0.577522	0.028187	3.50336e-06	0.000128083	3.49229e-05	8.21513	8.46417e-07	8.52038e-05	0.00186685	238.297	0.30556	0.0100835	1.17045	0.0386247
2009-11-14	1.53	279.121	814.169	74.6161	8.68604e-06	495.231	2.36958e-06	12.398	4.47974e-06	9.14691	2.77597e-05	174.441	0.570068	0.028187	3.50336e-06	0.000128083	3.49229e-05	8.21513	8.46417e-07	8.52038e-05	0.00186685	236.704	0.30556	0.0100835	1.17045	0.0386247
2009-11-15	1.53	279.608	819.736	76.7825	8.93824e-06	503.714	2.38209e-06	12.398	4.47974e-06	9.07241	2.75336e-05	172.201	0.56275	0.028187	3.50336e-06	0.000128083	3.49229e-05	8.21513	8.46417e-07	8.52038e-05	0.00186685	309.215	0.30556	0.0100835	1.17045	0.0386247
2009-11-16	1.53	279.608	819.736	78.6953	9.1609e-06	511.181	2.39298e-06	12.398	4.47974e-06	8.99893	2.73106e-05	170.002	0.555563	0.028187	3.50336e-06	0.000128083	3.49229e-05	8.21513	8.46417e-07	8.52038e-05	0.00186685	263.755	0.30556	0.0100835	1.17045	0.0386247
2009-11-17	1.53	279.851	822.519	80.3607	9.35477e-06	517.66	2.40234e-06	12.398	4.47974e-06	8.92646	2.70907e-05	167.843	0.548506	0.028187	3.50336e-06	0.000128083	3.49229e-05	8.21513	8.46417e-07	8.52038e-05	0.00186685	168.462	0.30556	0.0100835	1.17045	0.0386247
2009-11-18	1.53	280.338	828.086	81.7867	9.52077e-06	523.184	2.41026e-06	12.398	4.47974e-06	8.85498	2.68737e-05	165.722	0.541575	0.028187	3.50336e-06	0.000128083	3.49229e-05	8.21513	8.46417e-07	8.52038e-05	0.00186685	243.009	0.30556	0.0100835	1.17045	0.0386247
2009-11-19	1.53	280.338	828.086	82.9831	9.66004e-06	527.794	2.41682e-06	12.398	4.47974e-06	8.78445	2.66597e-05	163.638	0.534766	0.028187	3.50336e-06	0.000128083	3.49229e-05	8.21513	8.46417e-07	8.52038e-05	0.00186685	168.462	0.30556	0.0100835	1.17045	0.0386247
2009-11-20	1.53	280.826	833.653	83.9607	9.77385e-06	531.535	2.42212e-06	12.398	4.47974e-06	8.71484	2.64484e-05	161.591	0.528076	0.028187	3.50336e-06	0.000128083	3.49229e-05	8.21513	8.46417e-07	8.52038e-05	0.00186685	180.938	0.30556	0.0100835	1.17045	0.0386247
2009-11-21	1.53	281.313	839.219	84.7319	9.86362e-06	534.456	2.42624e-06	12.398	4.47974e-06	8.64609	2.62398e-05	159.993	0.522853	0.028187	3.50336e-06	0.000128083	3.49229e-05	8.21513	8.46417e-07	8.52038e-05	0.00186685	153.062	0.30556	0.0100835	1.17045	0.0386247
2009-11-22	1.53	281.556	842.003	85.3093	9.93084e-06	536.611	2.42927e-06	12.398	4.47974e-06	8.57816	2.60336e-05	158.416	0.5177	0.028187	3.50336e-06	0.000128083	3.49229e-05	8.21513	8.46417e-07	8.52038e-05	0.00186685	236.704	0.30556	0.0100835	1.17045	0.0386247
2009-11-23	1.53	281.8	844.786	85.7068	9.97711e-06	538.054	2.43129e-06	12.398	4.47974e-06	8.51101	2.58298e-05	156.86	0.512615	0.028187	3.50336e-06	0.000128083	3.49229e-05	8.21513	8.46417e-07	8.52038e-05	0.00186685	166.32	0.30556	0.0100835	1.17045	0.0386247
2009-11-24	1.53	282.287	850.353	85.9382	1.0004e-05	538.843	2.43239e-06	12.398	4.47974e-06	8.44456	2.56282e-05	155.323	0.507593	0.028187	3.50336e-06	0.000128083	3.49229e-05	8.21513	8.46417e-07	8.52038e-05	0.00186685	250.647	0.30556	0.0100835	1.17045	0.0386247
2009-11-25	1.53	282.774	855.919	86.0179	1.00133e-05	539.034	2.43266e-06	12.398	4.47974e-06	8.37878	2.54285e-05	153.805	0.50263	0.028187	3.50336e-06	0.000128083	3.49229e-05	8.21513	8.46417e-07	8.52038e-05	0.00186685	260.91	0.30556	0.0100835	1.17045	0.0386247
2009-11-26	1.53	283.505	864.269	85.9603	1.00066e-05	538.686	2.43217e-06	12.398	4.47974e-06	8.3136	2.52307e-05	152.303	0.497724	0.028187	3.50336e-06	0.000128083	3.49229e-05	8.21513	8.46417e-07	8.52038e-05	0.00186685	205.95	0.30556	0.0100835	1.17045	0.0386247
2009-11-27	1.53	284.236	872.619	85.7796	9.98558e-06	537.855	2.43101e-06	12.398	4.47974e-06	8.24897	2.50346e-05	150.818	0.492869	0.028187	3.50336e-06	0.000128083	3.49229e-05	8.21513	8.46417e-07	8.52038e-05	0.00186685	180.938	0.30556	0.0100835	1.17045	0.0386247
2009-11-28	1.53	284.723	878.186	85.49	9.95187e-06	536.599	2.42925e-06	12.398	4.47974e-06	8.18483	2.48399e-05	149.347	0.488064	0.028187	3.50336e-06	0.000128083	3.49229e-05	8.21513	8.46417e-07	8.52038e-05	0.00186685	250.647	0.30556	0.0100835	1.17045	0.0386247
2009-11-29	1.53	284.723	878.186	85.1052	9.90708e-06	534.973	2.42696e-06	12.398	4.47974e-06	8.12111	2.46465e-05	147.662	0.482557	0.028187	3.50336e-06	0.000128083	3.49229e-05	8.21513	8.46417e-07	8.52038e-05	0.00186685	205.95	0.30556	0.0100835	1.17045	0.0386247
2009-11-30	1.53	284.966	880.969	84.6387	9.85277e-06	533.03	2.42423e-06	12.398	4.47974e-06	8.05778	2.44543e-05	145.996	0.477112	0.028187	3.50336e-06	0.000128083	3.49229e-05	8.21513	8.46417e-07	8.52038e-05	0.00186685	233.484	0.30556	0.0100835	1.17045	0.0386247
2009-12-01	3.18	285.697	889.319	84.1032	9.13295e-06	530.82	3.27609e-06	7.1505	2.47175e-06	7.99477	3.02222e-05	144.347	0.471723	0.00923	1.29473e-06	0.000105882	3.14917e-05	7.9492	8.0076e-07	0.000132002	0.00159798	116.393	0.30556	0.0100835	1.17045	0.0386247
2009-12-02	3.18	285.697	889.319	87.1829	9.46737e-06	544.564	3.30216e-06	7.1505	2.47175e-06	7.93203	2.99851e-05	142.715	0.466389	0.00923	1.29473e-06	0.000105882	3.14917e-05	7.9492	8.0076e-07	0.000132002	0.00159798	88.6949	0.30556	0.0100835	1.17045	0.0386247
2009-12-03	3.18	287.159	906.02	90.1473	9.78929e-06	557.827	3.32688e-06	7.1505	2.47175e-06	7.86952	2.97488e-05	141.098	0.461104	0.00923	1.29473e-06	0.000105882	3.14917e-05	7.9492	8.0076e-07	0.000132002	0.00159798	108.48	0.30556	0.0100835	1.17045	0.0386247
2009-12-04	3.18	288.377	919.936	92.9785	1.00967e-05	570.526	3.35018e-06	7.1505	2.47175e-06	7.80718	2.95131e-05	139.495	0.455867	0.00923	1.29473e-06	0.000105882	3.14917e-05	7.9492	8.0076e-07	0.000132002	0.00159798	113.79	0.30556	0.0100835	1.17045	0.0386247
2009-12-05	3.18	289.107	928.286	95.6613	1.03881e-05	582.59	3.37198e-06	7.1505	2.47175e-06	7.74498	2.9278e-05	138.076	0.45123	0.00923	1.29473e-06	0.000105882	3.14917e-05	7.9492	8.0076e-07	0.000132002	0.00159798	138.405	0.30556	0.0100835	1.17045	0.0386247
2009-12-06	3.18	290.082	939.42	98.1839	1.0662e-05	593.961	3.39225e-06	7.1505	2.47175e-06	7.68288	2.90432e-05	136.666	0.446619	0.00923	1.29473e-06	0.000105882	3.14917e-05	7.9492	8.0076e-07	0.000132002	0.00159798	140.707	0.30556	0.0100835	1.17045	0.0386247
2009-12-07	3.18	290.812	947.77	100.537	1.09175e-05	604.596	3.41096e-06	7.1505	2.47175e-06	7.62083	2.88087e-05	135.262	0.442032	0.00923	1.29473e-06	0.000105882	3.14917e-05	7.9492	8.0076e-07	0.000132002	0.00159798	145.232	0.30556	0.0100835	1.17045	0.0386247
2009-12-08	3.18	291.056	950.553	102.714	1.11539e-05	614.461	3.42812e-06	7.1505	2.47175e-06	7.55881	2.85742e-05	133.865	0.437467	0.00923	1.29473e-06	0.000105882	3.14917e-05	7.9492	8.0076e-07	0.000132002	0.00159798	97.4172	0.30556	0.0100835	1.17045	0.0386247
2009-12-09	3.18	291.543	956.12	104.711	1.13707e-05	623.535	3.44373e-06	7.1505	2.47175e-06	7.49678	2.83397e-05	132.474	0.432921	0.00923	1.29473e-06	0.000105882	3.14917e-05	7.9492	8.0076e-07	0.000132002	0.00159798	113.79	0.30556	0.0100835	1.17045	0.0386247
2009-12-10	3.18	291.787	958.903	106.525	1.15678e-05	631.806	3.45783e-06	7.1505	2.47175e-06	7.43471	2.81051e-05	131.088	0.428394	0.00923	1.29473e-06	0.000105882	3.14917e-05	7.9492	8.0076e-07	0.000132002	0.00159798	111.153	0.30556	0.0100835	1.17045	0.0386247
2009-12-11	3.18	292.03	961.686	108.158	1.17451e-05	639.272	3.47045e-06	7.1505	2.47175e-06	7.37258	2.78702e-05	129.708	0.423882	0.00923	1.29473e-06	0.000105882	3.14917e-05	7.9492	8.0076e-07	0.000132002	0.00159798	207.736	0.30556	0.0100835	1.17045	0.0386247
2009-12-12	3.18	292.274	964.47	109.61	1.19028e-05	645.939	3.48163e-06	7.1505	2.47175e-06	7.31038	2.76351e-05	128.614	0.420306	0.00923	1.29473e-06	0.000105882	3.14917e-05	7.9492	8.0076e-07	0.000132002	0.00159798	192.629	0.30556	0.0100835	1.17045	0.0386247
2009-12-13	3.18	292.274	964.47	110.885	1.20413e-05	651.82	3.49142e-06	7.1505	2.47175e-06	7.24807	2.73996e-05	127.517	0.416724	0.00923	1.29473e-06	0.000105882	3.14917e-05	7.9492	8.0076e-07	0.000132002	0.00159798	178.093	0.30556	0.0100835	1.17045	0.0386247
2009-12-14	3.18	291.787	958.903	111.989	1.21611e-05	656.934	3.49989e-06	7.1505	2.47175e-06	7.18565	2.71636e-05	126.419	0.413135	0.00923	1.29473e-06	0.000105882	3.14917e-05	7.9492	8.0076e-07	0.000132002	0.00159798	324.705	0.30556	0.0100835	1.17045	0.0386247
2009-12-15	3.18	292.03	961.686	112.927	1.2263e-05	661.308	3.5071e-06	7.1505	2.47175e-06	7.1231	2.69271e-05	0	0	0.00923	1.29473e-06	0.000105882	3.14917e-05	7.9492	8.0076e-07	0.000132002	0.00159798	0	0.30556	0.0100835	1.17045	0.0386247
2009-12-16	3.18	291.787	958.903	113.707	1.23476e-05	664.971	3.51311e-06	7.1505	2.47175e-06	7.06041	2.66902e-05	0	0	0.00923	1.29473e-06	0.000105882	3.14917e-05	7.9492	8.0076e-07	0.000132002	0.00159798	0	0.30556	0.0100835	1.17045	0.0386247
2009-12-17	3.18	291.787	958.903	114.336	1.2416e-05	667.959	3.51799e-06	7.1505	2.47175e-06	6.99758	2.64526e-05	0	0	0.00923	1.29473e-06	0.000105882	3.14917e-05	7.9492	8.0076e-07	0.000132002	0.00159798	0	0.30556	0.0100835	1.17045	0.0386247
2009-12-18	3.18	291.787	958.903	114.823	1.24689e-05	670.307	3.52182e-06	7.1505	2.47175e-06	6.93459	2.62145e-05	0	0	0.00923	1.29473e-06	0.000105882	3.14917e-05	7.9492	8.0076e-07	0.000132002	0.00159798	0	0.30556	0.0100835	1.17045	0.0386247
2009-12-19	3.18	291.543	956.12	115.178	1.25075e-05	672.058	3.52467e-06	7.1505	2.47175e-06	6.87145	2.59758e-05	0	0	0.00923	1.29473e-06	0.000105882	3.14917e-05	7.9492	8.0076e-07	0.000132002	0.00159798	0	0.30556	0.0100835	1.17045	0.0386247
2009-12-20	3.18	291.299	953.336	115.411	1.25327e-05	673.254	3.52661e-06	7.1505	2.47175e-06	6.80814	2.57365e-05	0	0	0.00923	1.29473e-06	0.000105882	3.14917e-05	7.9492	8.0076e-07	0.000132002	0.00159798	0	0.30556	0.0100835	1.17045	0.0386247
2009-12-21	3.18	291.299	953.336	115.53	1.25457e-05	673.937	3.52772e-06	7.1505	2.47175e-06	6.74469	2.54966e-05	0	0	0.00923	1.29473e-06	0.000105882	3.14917e-05	7.9492	8.0076e-07	0.000132002	0.00159798	0	0.30556	0.0100835	1.17045	0.0386247
2009-12-22	3.18	291.299	953.336	115.547	1.25475e-05	674.152	3.52807e-06	7.1505	2.47175e-06	6.68107	2.52561e-05	0	0	0.00923	1.29473e-06	0.000105882	3.14917e-05	7.9492	8.0076e-07	0.000132002	0.00159798	0	0.30556	0.0100835	1.17045	0.0386247
2009-12-23	3.18	291.056	950.553	115.472	1.25393e-05	673.945	3.52774e-06	7.1505	2.47175e-06	6.6173	2.50151e-05	0	0	0.00923	1.29473e-06	0.000105882	3.14917e-05	7.9492	8.0076e-07	0.000132002	0.00159798	0	0.30556	0.0100835	1.17045	0.0386247
2009-12-24	3.18	291.056	950.553	115.314	1.25222e-05	673.358	3.52679e-06	7.1505	2.47175e-06	6.55338	2.47735e-05	0	0	0.00923	1.29473e-06	0.000105882	3.14917e-05	7.9492	8.0076e-07	0.000132002	0.00159798	0	0.30556	0.0100835	1.17045	0.0386247
2009-12-25	3.18	290.812	947.77	115.083	1.24971e-05	672.437	3.52529e-06	7.1505	2.47175e-06	6.48932	2.45313e-05	0	0	0.00923	1.29473e-06	0.000105882	3.14917e-05	7.9492	8.0076e-07	0.000132002	0.00159798	0	0.30556	0.0100835	1.17045	0.0386247
2009-12-26	3.18	290.812	947.77	114.789	1.24652e-05	671.224	3.52332e-06	7.1505	2.47175e-06	6.42512	2.42886e-05	0	0	0.00923	1.29473e-06	0.000105882	3.14917e-05	7.9492	8.0076e-07	0.000132002	0.00159798	0	0.30556	0.0100835	1.17045	0.0386247
2009-12-27	3.18	290.812	947.77	114.441	1.24274e-05	669.759	3.52093e-06	7.1505	2.47175e-06	6.36079	2.40454e-05	0	0	0.00923	1.29473e-06	0.000105882	3.14917e-05	7.9492	8.0076e-07	0.000132002	0.00159798	0	0.30556	0.0100835	1.17045	0.0386247
2009-12-28	3.18	290.812	947.77	114.048	1.23847e-05	668.084	3.5182e-06	7.1505	2.47175e-06	6.29634	2.38018e-05	0	0	0.00923	1.29473e-06	0.000105882	3.14917e-05	7.9492	8.0076e-07	0.000132002	0.00159798	0	0.30556	0.0100835	1.17045	0.0386247
2009-12-29	3.18	290.569	944.986	113.618	1.23381e-05	666.235	3.51518e-06	7.1505	2.47175e-06	6.23177	2.35577e-05	0	0	0.00923	1.29473e-06	0.000105882	3.14917e-05	7.9492	8.0076e-07	0.000132002	0.00159798	0	0.30556	0.0100835	1.17045	0.0386247
2009-12-30	3.18	290.569	944.986	113.16	1.22883e-05	664.249	3.51192e-06	7.1505	2.47175e-06	6.1671	2.33132e-05	0	0	0.00923	1.29473e-06	0.000105882	3.14917e-05	7.9492	8.0076e-07	0.000132002	0.00159798	0	0.30556	0.0100835	1.17045	0.0386247
2009-12-31	3.18	290.569	944.986	112.681	1.22363e-05	662.159	3.5085e-06	7.1505	2.47175e-06	6.10233	2.30684e-05	0	0	0.00923	1.29473e-06	0.000105882	3.14917e-05	7.9492	8.0076e-07	0.000132002	0.00159798	0	0.30556	0.0100835	1.17045	0.0386247
2010-01-01	1.1	290.569	944.986	112.187	6.35961e-06	659.996	3.51347e-06	5.2505	1.66272e-06	6.03747	1.48047e-05	0	0	0.012283	1.64252e-06	6.55859e-05	1.84801e-05	1.17481	1.34354e-07	1.87504e-05	0.000465884	0	0.284557	0.00939037	1.10844	0.0365786
2010-01-02	1.1	290.325	942.203	115.361	6.53949e-06	673.85	3.53617e-06	5.2505	1.66272e-06	5.97253	1.46454e-05	0	0	0.012283	1.64252e-06	6.55859e-05	1.84801e-05	1.17481	1.34354e-07	1.87504e-05	0.000465884	0	0.284557	0.00939037	1.10844	0.0365786
2010-01-03	1.1	290.325	942.203	118.462	6.71529e-06	687.379	3.55803e-06	5.2505	1.66272e-06	5.91465	1.45035e-05	0	0	0.012283	1.64252e-06	6.55859e-05	1.84801e-05	1.17481	1.34354e-07	1.87504e-05	0.000465884	0	0.284557	0.00939037	1.10844	0.0365786
2010-01-04	1.1	290.569	944.986	121.467	6.88563e-06	700.482	3.57892e-06	5.2505	1.66272e-06	5.86372	1.43786e-05	0	0	0.012283	1.64252e-06	6.55859e-05	1.84801e-05	1.17481	1.34354e-07	1.87504e-05	0.000465884	0	0.284557	0.00939037	1.10844	0.0365786
2010-01-05	1.1	290.812	947.77	124.355	7.04938e-06	713.07	3.59873e-06	5.2505	1.66272e-06	5.81953	1.42703e-05	0	0	0.012283	1.64252e-06	6.55859e-05	1.84801e-05	1.17481	1.34354e-07	1.87504e-05	0.000465884	0	0.284557	0.00939037	1.10844	0.0365786
2010-01-06	1.1	290.569	944.986	127.11	7.20554e-06	725.068	3.6174e-06	5.2505	1.66272e-06	5.78186	1.41779e-05	0	0	0.012283	1.64252e-06	6.55859e-05	1.84801e-05	1.17481	1.34354e-07	1.87504e-05	0.000465884	0	0.284557	0.00939037	1.10844	0.0365786
2010-01-07	1.1	290.569	944.986	129.717	7.35332e-06	736.416	3.63485e-06	5.2505	1.66272e-06	5.75044	1.41008e-05	0	0	0.012283	1.64252e-06	6.55859e-05	1.84801e-05	1.17481	1.34354e-07	1.87504e-05	0.000465884	0	0.284557	0.00939037	1.10844	0.0365786
2010-01-08	1.1	290.569	944.986	132.165	7.49207e-06	747.065	3.65107e-06	5.2505	1.66272e-06	5.72495	1.40383e-05	0	0	0.012283	1.64252e-06	6.55859e-05	1.84801e-05	1.17481	1.34354e-07	1.87504e-05	0.000465884	0	0.284557	0.00939037	1.10844	0.0365786
2010-01-09	1.1	290.325	942.203	134.445	7.62132e-06	756.979	3.66602e-06	5.2505	1.66272e-06	5.70506	1.39896e-05	0	0	0.012283	1.64252e-06	6.55859e-05	1.84801e-05	1.17481	1.34354e-07	1.87504e-05	0.000465884	0	0.284557	0.00939037	1.10844	0.0365786
2010-01-10	1.1	290.082	939.42	136.551	7.74071e-06	766.131	3.6797e-06	5.2505	1.66272e-06	5.6904	1.39536e-05	0	0	0.012283	1.64252e-06	6.55859e-05	1.84801e-05	1.17481	1.34354e-07	1.87504e-05	0.000465884	0	0.284557	0.00939037	1.10844	0.0365786
2010-01-11	1.1	290.082	939.42	138.48	7.85005e-06	774.507	3.69213e-06	5.2505	1.66272e-06	5.6806	1.39296e-05	0	0	0.012283	1.64252e-06	6.55859e-05	1.84801e-05	1.17481	1.34354e-07	1.87504e-05	0.000465884	0	0.284557	0.00939037	1.10844	0.0365786
2010-01-12	1.1	289.838	936.636	140.23	7.94924e-06	782.1	3.70331e-06	5.2505	1.66272e-06	5.67527	1.39165e-05	0	0	0.012283	1.64252e-06	6.55859e-05	1.84801e-05	1.17481	1.34354e-07	1.87504e-05	0.000465884	0	0.284557	0.00939037	1.10844	0.0365786
2010-01-13	1.1	289.594	933.853	141.801	8.0383e-06	788.912	3.71328e-06	5.2505	1.66272e-06	5.67401	1.39134e-05	0	0	0.012283	1.64252e-06	6.55859e-05	1.84801e-05	1.17481	1.34354e-07	1.87504e-05	0.000465884	0	0.284557	0.00939037	1.10844	0.0365786
2010-01-14	1.1	289.594	933.853	143.195	8.11737e-06	794.955	3.72207e-06	5.2505	1.66272e-06	5.67644	1.39194e-05	0	0	0.012283	1.64252e-06	6.55859e-05	1.84801e-05	1.17481	1.34354e-07	1.87504e-05	0.000465884	0	0.284557	0.00939037	1.10844	0.0365786
2010-01-15	1.1	289.351	931.07	144.417	8.18664e-06	800.243	3.72973e-06	5.2505	1.66272e-06	5.68215	1.39334e-05	0	0	0.012283	1.64252e-06	6.55859e-05	1.84801e-05	1.17481	1.34354e-07	1.87504e-05	0.000465884	0	0.284557	0.00939037	1.10844	0.0365786
2010-01-16	1.1	289.107	928.286	145.472	8.2464e-06	804.801	3.7363e-06	5.2505	1.66272e-06	5.69077	1.39545e-05	0	0	0.012283	1.64252e-06	6.55859e-05	1.84801e-05	1.17481	1.34354e-07	1.87504e-05	0.000465884	0	0.284557	0.00939037	1.10844	0.0365786
2010-01-17	1.1	288.864	925.503	146.365	8.29701e-06	808.654	3.74184e-06	5.2505	1.66272e-06	5.70192	1.39819e-05	0	0	0.012283	1.64252e-06	6.55859e-05	1.84801e-05	1.17481	1.34354e-07	1.87504e-05	0.000465884	0	0.284557	0.00939037	1.10844	0.0365786
2010-01-18	1.1	288.62	922.72	147.103	8.33888e-06	811.836	3.7464e-06	5.2505	1.66272e-06	5.71522	1.40145e-05	0	0	0.012283	1.64252e-06	6.55859e-05	1.84801e-05	1.17481	1.34354e-07	1.87504e-05	0.000465884	0	0.284557	0.00939037	1.10844	0.0365786
2010-01-19	1.1	288.377	919.936	147.695	8.37246e-06	814.381	3.75004e-06	5.2505	1.66272e-06	5.73034	1.40516e-05	0	0	0.012283	1.64252e-06	6.55859e-05	1.84801e-05	1.17481	1.34354e-07	1.87504e-05	0.000465884	0	0.284557	0.00939037	1.10844	0.0365786
2010-01-20	1.1	288.377	919.936	148.15	8.39825e-06	816.328	3.75281e-06	5.2505	1.66272e-06	5.74695	1.40923e-05	0	0	0.012283	1.64252e-06	6.55859e-05	1.84801e-05	1.17481	1.34354e-07	1.87504e-05	0.000465884	0	0.284557	0.00939037	1.10844	0.0365786
2010-01-21	1.1	288.377	919.936	148.477	8.41676e-06	817.717	3.75479e-06	5.2505	1.66272e-06	5.76471	1.41358e-05	0	0	0.012283	1.64252e-06	6.55859e-05	1.84801e-05	1.17481	1.34354e-07	1.87504e-05	0.000465884	0	0.284557	0.00939037	1.10844	0.0365786
2010-01-22	1.1	287.889	914.37	148.685	8.42854e-06	818.589	3.75603e-06	5.2505	1.66272e-06	5.78335	1.41815e-05	0	0	0.012283	1.64252e-06	6.55859e-05	1.84801e-05	1.17481	1.34354e-07	1.87504e-05	0.000465884	0	0.284557	0.00939037	1.10844	0.0365786
2010-01-23	1.1	287.889	914.37	148.783	8.43414e-06	818.989	3.7566e-06	5.2505	1.66272e-06	5.80259	1.42287e-05	0	0	0.012283	1.64252e-06	6.55859e-05	1.84801e-05	1.17481	1.34354e-07	1.87504e-05	0.000465884	0	0.284557	0.00939037	1.10844	0.0365786
2010-01-24	1.1	287.889	914.37	148.783	8.43413e-06	818.959	3.75656e-06	5.2505	1.66272e-06	5.82217	1.42767e-05	0	0	0.012283	1.64252e-06	6.55859e-05	1.84801e-05	1.17481	1.34354e-07	1.87504e-05	0.000465884	0	0.284557	0.00939037	1.10844	0.0365786
2010-01-25	1.1	287.646	911.586	148.694	8.42906e-06	818.542	3.75596e-06	5.2505	1.66272e-06	5.84187	1.43251e-05	0	0	0.012283	1.64252e-06	6.55859e-05	1.84801e-05	1.17481	1.34354e-07	1.87504e-05	0.000465884	0	0.284557	0.00939037	1.10844	0.0365786
2010-01-26	1.1	287.402	908.803	148.525	8.4195e-06	817.782	3.75488e-06	5.2505	1.66272e-06	5.86148	1.43731e-05	0	0	0.012283	1.64252e-06	6.55859e-05	1.84801e-05	1.17481	1.34354e-07	1.87504e-05	0.000465884	0	0.284557	0.00939037	1.10844	0.0365786
2010-01-27	1.1	287.159	906.02	148.287	8.40599e-06	816.719	3.75337e-06	5.2505	1.66272e-06	5.88081	1.44205e-05	0	0	0.012283	1.64252e-06	6.55859e-05	1.84801e-05	1.17481	1.34354e-07	1.87504e-05	0.000465884	0	0.284557	0.00939037	1.10844	0.0365786
2010-01-28	1.1	286.915	903.236	147.988	8.38906e-06	815.396	3.75148e-06	5.2505	1.66272e-06	5.89969	1.44668e-05	0	0	0.012283	1.64252e-06	6.55859e-05	1.84801e-05	1.17481	1.34354e-07	1.87504e-05	0.000465884	0	0.284557	0.00939037	1.10844	0.0365786
2010-01-29	1.1	286.671	900.453	147.638	8.36921e-06	813.851	3.74928e-06	5.2505	1.66272e-06	5.91798	1.45117e-05	0	0	0.012283	1.64252e-06	6.55859e-05	1.84801e-05	1.17481	1.34354e-07	1.87504e-05	0.000465884	0	0.284557	0.00939037	1.10844	0.0365786
2010-01-30	1.1	286.671	900.453	147.245	8.34695e-06	812.122	3.74681e-06	5.2505	1.66272e-06	5.93556	1.45548e-05	0	0	0.012283	1.64252e-06	6.55859e-05	1.84801e-05	1.17481	1.34354e-07	1.87504e-05	0.000465884	0	0.284557	0.00939037	1.10844	0.0365786
2010-01-31	1.1	286.428	897.669	146.818	8.32273e-06	810.245	3.74412e-06	5.2505	1.66272e-06	5.95233	1.45959e-05	0	0	0.012283	1.64252e-06	6.55859e-05	1.84801e-05	1.17481	1.34354e-07	1.87504e-05	0.000465884	0	0.284557	0.00939037	1.10844	0.0365786
2010-02-01	1.34	286.428	897.669	146.364	3.44533e-06	808.253	4.42294e-06	3.35078	8.5377e-07	5.96819	1.34633e-05	0	0	0.010082	1.42416e-06	4.07988e-05	1.24288e-05	0.25592	2.983e-08	1.04579e-05	0.000308663	0	0.284557	0.00939037	1.10844	0.0365786
2010-02-02	1.34	286.428	897.669	141.401	3.32849e-06	821.578	4.44541e-06	3.35078	8.5377e-07	5.98307	1.34969e-05	0	0	0.010082	1.42416e-06	4.07988e-05	1.24288e-05	0.25592	2.983e-08	1.04579e-05	0.000308663	0	0.284557	0.00939037	1.10844	0.0365786
2010-02-03	1.34	286.184	894.886	136.51	3.21337e-06	834.554	4.46706e-06	3.35078	8.5377e-07	5.99694	1.35281e-05	0	0	0.010082	1.42416e-06	4.07988e-05	1.24288e-05	0.25592	2.983e-08	1.04579e-05	0.000308663	0	0.284557	0.00939037	1.10844	0.0365786
2010-02-04	1.34	285.941	892.103	131.734	3.10094e-06	847.087	4.48775e-06	3.35078	8.5377e-07	6.00974	1.3557e-05	0	0	0.010082	1.42416e-06	4.07988e-05	1.24288e-05	0.25592	2.983e-08	1.04579e-05	0.000308663	0	0.284557	0.00939037	1.10844	0.0365786
2010-02-05	1.34	285.697	889.319	127.108	2.99206e-06	859.096	4.50738e-06	3.35078	8.5377e-07	6.02146	1.35835e-05	0	0	0.010082	1.42416e-06	4.07988e-05	1.24288e-05	0.25592	2.983e-08	1.04579e-05	0.000308663	0	0.284557	0.00939037	1.10844	0.0365786
2010-02-06	1.34	285.454	886.536	122.665	2.88746e-06	870.514	4.52586e-06	3.35078	8.5377e-07	6.03209	1.36074e-05	0	0	0.010082	1.42416e-06	4.07988e-05	1.24288e-05	0.25592	2.983e-08	1.04579e-05	0.000308663	0	0.284557	0.00939037	1.10844	0.0365786
2010-02-07	1.34	285.454	886.536	118.429	2.78777e-06	881.284	4.54315e-06	3.35078	8.5377e-07	6.04164	1.3629e-05	0	0	0.010082	1.42416e-06	4.07988e-05	1.24288e-05	0.25592	2.983e-08	1.04579e-05	0.000308663	0	0.284557	0.00939037	1.10844	0.0365786
2010-02-08	1.34	285.454	886.536	114.424	2.69348e-06	891.364	4.5592e-06	3.35078	8.5377e-07	6.0501	1.36481e-05	0	0	0.010082	1.42416e-06	4.07988e-05	1.24288e-05	0.25592	2.983e-08	1.04579e-05	0.000308663	0	0.284557	0.00939037	1.10844	0.0365786
2010-02-09	1.34	285.21	883.753	110.665	2.605e-06	900.723	4.57398e-06	3.35078	8.5377e-07	6.05752	1.36648e-05	0	0	0.010082	1.42416e-06	4.07988e-05	1.24288e-05	0.25592	2.983e-08	1.04579e-05	0.000308663	0	0.284557	0.00939037	1.10844	0.0365786
2010-02-10	1.34	284.966	880.969	107.166	2.52263e-06	909.339	4.5875e-06	3.35078	8.5377e-07	6.06392	1.36792e-05	0	0	0.010082	1.42416e-06	4.07988e-05	1.24288e-05	0.25592	2.983e-08	1.04579e-05	0.000308663	0	0.284557	0.00939037	1.10844	0.0365786
2010-02-11	1.34	284.723	878.186	103.936	2.44659e-06	917.2	4.59976e-06	3.35078	8.5377e-07	6.06933	1.36914e-05	0	0	0.010082	1.42416e-06	4.07988e-05	1.24288e-05	0.25592	2.983e-08	1.04579e-05	0.000308663	0	0.284557	0.00939037	1.10844	0.0365786
2010-02-12	1.34	284.723	878.186	100.98	2.37701e-06	924.302	4.61077e-06	3.35078	8.5377e-07	6.0738	1.37015e-05	0	0	0.010082	1.42416e-06	4.07988e-05	1.24288e-05	0.25592	2.983e-08	1.04579e-05	0.000308663	0	0.284557	0.00939037	1.10844	0.0365786
2010-02-13	1.34	284.723	878.186	98.3	2.31393e-06	930.652	4.62056e-06	3.35078	8.5377e-07	6.07739	1.37096e-05	0	0	0.010082	1.42416e-06	4.07988e-05	1.24288e-05	0.25592	2.983e-08	1.04579e-05	0.000308663	0	0.284557	0.00939037	1.10844	0.0365786
2010-02-14	1.34	284.723	878.186	95.8957	2.25733e-06	936.259	4.62918e-06	3.35078	8.5377e-07	6.08014	1.37158e-05	0	0	0.010082	1.42416e-06	4.07988e-05	1.24288e-05	0.25592	2.983e-08	1.04579e-05	0.000308663	0	0.284557	0.00939037	1.10844	0.0365786
2010-02-15	1.34	283.992	869.836	93.7633	2.20714e-06	941.144	4.63665e-06	3.35078	8.5377e-07	6.0821	1.37203e-05	0	0	0.010082	1.42416e-06	4.07988e-05	1.24288e-05	0.25592	2.983e-08	1.04579e-05	0.000308663	0	0.284557	0.00939037	1.10844	0.0365786
2010-02-16	1.34	283.505	864.269	91.8971	2.16321e-06	945.329	4.64303e-06	3.35078	8.5377e-07	6.08335	1.37231e-05	0	0	0.010082	1.42416e-06	4.07988e-05	1.24288e-05	0.25592	2.983e-08	1.04579e-05	0.000308663	0	0.284557	0.00939037	1.10844	0.0365786
2010-02-17	1.34	283.261	861.486	90.289	2.12536e-06	948.842	4.64837e-06	3.35078	8.5377e-07	6.08393	1.37244e-05	0	0	0.010082	1.42416e-06	4.07988e-05	1.24288e-05	0.25592	2.983e-08	1.04579e-05	0.000308663	0	0.284557	0.00939037	1.10844	0.0365786
2010-02-18	1.34	283.018	858.703	88.9294	2.09335e-06	951.715	4.65273e-06	3.35078	8.5377e-07	6.08392	1.37243e-05	0	0	0.010082	1.42416e-06	4.07988e-05	1.24288e-05	0.25592	2.983e-08	1.04579e-05	0.000308663	0	0.284557	0.00939037	1.10844	0.0365786
2010-02-19	1.34	282.774	855.919	87.8069	2.06693e-06	953.983	4.65617e-06	3.35078	8.5377e-07	6.08336	1.37231e-05	0	0	0.010082	1.42416e-06	4.07988e-05	1.24288e-05	0.25592	2.983e-08	1.04579e-05	0.000308663	0	0.284557	0.00939037	1.10844	0.0365786
2010-02-20	1.34	282.531	853.136	86.9091	2.04579e-06	955.685	4.65874e-06	3.35078	8.5377e-07	6.08232	1.37207e-05	0	0	0.010082	1.42416e-06	4.07988e-05	1.24288e-05	0.25592	2.983e-08	1.04579e-05	0.000308663	0	0.284557	0.00939037	1.10844	0.0365786
2010-02-21	1.34	282.531	853.136	86.2224	2.02963e-06	956.86	4.66052e-06	3.35078	8.5377e-07	6.08085	1.37174e-05	0	0	0.010082	1.42416e-06	4.07988e-05	1.24288e-05	0.25592	2.983e-08	1.04579e-05	0.000308663	0	0.284557	0.00939037	1.10844	0.0365786
2010-02-22	1.34	282.531	853.136	85.7328	2.0181e-06	957.549	4.66156e-06	3.35078	8.5377e-07	6.07902	1.37133e-05	0	0	0.010082	1.42416e-06	4.07988e-05	1.24288e-05	0.25592	2.983e-08	1.04579e-05	0.000308663	0	0.284557	0.00939037	1.10844	0.0365786
2010-02-23	1.34	282.531	853.136	85.4252	2.01086e-06	957.794	4.66193e-06	3.35078	8.5377e-07	6.07688	1.37085e-05	0	0	0.010082	1.42416e-06	4.07988e-05	1.24288e-05	0.25592	2.983e-08	1.04579e-05	0.000308663	0	0.284557	0.00939037	1.10844	0.0365786
2010-02-24	1.34	282.287	850.353	85.2847	2.00756e-06	957.636	4.66169e-06	3.35078	8.5377e-07	6.07448	1.37031e-05	0	0	0.010082	1.42416e-06	4.07988e-05	1.24288e-05	0.25592	2.983e-08	1.04579e-05	0.000308663	0	0.284557	0.00939037	1.10844	0.0365786
2010-02-25	1.34	282.044	847.569	85.2958	2.00782e-06	957.117	4.66091e-06	3.35078	8.5377e-07	6.07187	1.36972e-05	0	0	0.010082	1.42416e-06	4.07988e-05	1.24288e-05	0.25592	2.983e-08	1.04579e-05	0.000308663	0	0.284557	0.00939037	1.10844	0.0365786
2010-02-26	1.34	282.044	847.569	85.4434	2.01129e-06	956.28	4.65964e-06	3.35078	8.5377e-07	6.0691	1.36909e-05	0	0	0.010082	1.42416e-06	4.07988e-05	1.24288e-05	0.25592	2.983e-08	1.04579e-05	0.000308663	0	0.284557	0.00939037	1.10844	0.0365786
2010-02-27	1.34	281.556	842.003	85.7123	2.01762e-06	955.163	4.65795e-06	3.35078	8.5377e-07	6.06621	1.36844e-05	0	0	0.010082	1.42416e-06	4.07988e-05	1.24288e-05	0.25592	2.983e-08	1.04579e-05	0.000308663	0	0.284557	0.00939037	1.10844	0.0365786
2010-02-28	1.34	281.556	842.003	86.0877	2.02646e-06	953.806	4.6559e-06	3.35078	8.5377e-07	6.06325	1.36777e-05	0	0	0.010082	1.42416e-06	4.07988e-05	1.24288e-05	0.25592	2.983e-08	1.04579e-05	0.000308663	0	0.284557	0.00939037	1.10844	0.0365786
2010-03-01	1.29	281.313	839.219	86.5552	3.61047e-06	952.247	4.74815e-06	12.4089	2.84459e-06	6.06024	1.14951e-05	0	0	0.009514	1.30813e-06	6.10484e-05	1.77697e-05	12.3725	1.14885e-06	3.65372e-06	6.71774e-05	0	0.284557	0.00939037	1.10844	0.0365786
2010-03-02	1.29	281.313	839.219	82.6131	3.44603e-06	917.521	4.69378e-06	12.4089	2.84459e-06	6.05723	1.14893e-05	0	0	0.009514	1.30813e-06	6.10484e-05	1.77697e-05	12.3725	1.14885e-06	3.65372e-06	6.71774e-05	0	0.284557	0.00939037	1.10844	0.0365786
2010-03-03	1.29	281.069	836.436	78.8216	3.28788e-06	883.293	4.63879e-06	12.4089	2.84459e-06	6.05424	1.14837e-05	0	0	0.009514	1.30813e-06	6.10484e-05	1.77697e-05	12.3725	1.14885e-06	3.65372e-06	6.71774e-05	0	0.284557	0.00939037	1.10844	0.0365786
2010-03-04	1.29	281.069	836.436	75.2036	3.13696e-06	849.854	4.58362e-06	12.4089	2.84459e-06	6.05131	1.14781e-05	0	0	0.009514	1.30813e-06	6.10484e-05	1.77697e-05	12.3725	1.14885e-06	3.65372e-06	6.71774e-05	0	0.284557	0.00939037	1.10844	0.0365786
2010-03-05	1.29	281.069	836.436	71.7778	2.99406e-06	817.461	4.52873e-06	12.4089	2.84459e-06	6.04845	1.14727e-05	0	0	0.009514	1.30813e-06	6.10484e-05	1.77697e-05	12.3725	1.14885e-06	3.65372e-06	6.71774e-05	0	0.284557	0.00939037	1.10844	0.0365786
2010-03-06	1.29	280.826	833.653	68.5594	2.85981e-06	786.333	4.47455e-06	12.4089	2.84459e-06	6.04569	1.14674e-05	0	0	0.009514	1.30813e-06	6.10484e-05	1.77697e-05	12.3725	1.14885e-06	3.65372e-06	6.71774e-05	0	0.284557	0.00939037	1.10844	0.0365786
2010-03-07	1.29	280.582	830.869	65.5598	2.73469e-06	756.654	4.4215e-06	12.4089	2.84459e-06	6.04304	1.14624e-05	0	0	0.009514	1.30813e-06	6.10484e-05	1.77697e-05	12.3725	1.14885e-06	3.65372e-06	6.71774e-05	0	0.284557	0.00939037	1.10844	0.0365786
2010-03-08	1.29	280.582	830.869	62.787	2.61903e-06	728.576	4.36998e-06	12.4089	2.84459e-06	6.04052	1.14577e-05	0	0	0.009514	1.30813e-06	6.10484e-05	1.77697e-05	12.3725	1.14885e-06	3.65372e-06	6.71774e-05	0	0.284557	0.00939037	1.10844	0.0365786
2010-03-09	1.29	280.338	828.086	60.2462	2.51304e-06	702.221	4.32035e-06	12.4089	2.84459e-06	6.03815	1.14532e-05	0	0	0.009514	1.30813e-06	6.10484e-05	1.77697e-05	12.3725	1.14885e-06	3.65372e-06	6.71774e-05	0	0.284557	0.00939037	1.10844	0.0365786
2010-03-10	1.29	280.095	825.303	57.9395	2.41682e-06	677.678	4.27296e-06	12.4089	2.84459e-06	6.03593	1.14489e-05	0	0	0.009514	1.30813e-06	6.10484e-05	1.77697e-05	12.3725	1.14885e-06	3.65372e-06	6.71774e-05	0	0.284557	0.00939037	1.10844	0.0365786
2010-03-11	1.29	279.608	819.736	55.8666	2.33036e-06	655.014	4.22814e-06	12.4089	2.84459e-06	6.03387	1.1445e-05	0	0	0.009514	1.30813e-06	6.10484e-05	1.77697e-05	12.3725	1.14885e-06	3.65372e-06	6.71774e-05	0	0.284557	0.00939037	1.10844	0.0365786
2010-03-12	1.29	279.364	816.953	54.0248	2.25353e-06	634.265	4.18616e-06	12.4089	2.84459e-06	6.03197	1.14414e-05	0	0	0.009514	1.30813e-06	6.10484e-05	1.77697e-05	12.3725	1.14885e-06	3.65372e-06	6.71774e-05	0	0.284557	0.00939037	1.10844	0.0365786
2010-03-13	1.29	279.121	814.169	52.4095	2.18615e-06	615.449	4.14726e-06	12.4089	2.84459e-06	6.03023	1.14381e-05	0	0	0.009514	1.30813e-06	6.10484e-05	1.77697e-05	12.3725	1.14885e-06	3.65372e-06	6.71774e-05	0	0.284557	0.00939037	1.10844	0.0365786
2010-03-14	1.29	279.121	814.169	51.0142	2.12795e-06	598.56	4.11164e-06	12.4089	2.84459e-06	6.02867	1.14352e-05	0	0	0.009514	1.30813e-06	6.10484e-05	1.77697e-05	12.3725	1.14885e-06	3.65372e-06	6.71774e-05	0	0.284557	0.00939037	1.10844	0.0365786
2010-03-15	1.29	279.121	814.169	49.8308	2.07859e-06	583.574	4.07945e-06	12.4089	2.84459e-06	6.02727	1.14325e-05	0	0	0.009514	1.30813e-06	6.10484e-05	1.77697e-05	12.3725	1.14885e-06	3.65372e-06	6.71774e-05	0	0.284557	0.00939037	1.10844	0.0365786
2010-03-16	1.29	278.877	811.386	48.8499	2.03767e-06	570.451	4.05079e-06	12.4089	2.84459e-06	6.02603	1.14302e-05	0	0	0.009514	1.30813e-06	6.10484e-05	1.77697e-05	12.3725	1.14885e-06	3.65372e-06	6.71774e-05	0	0.284557	0.00939037	1.10844	0.0365786
2010-03-17	1.29	278.877	811.386	48.0611	2.00477e-06	559.136	4.02571e-06	12.4089	2.84459e-06	6.02495	1.14281e-05	0	0	0.009514	1.30813e-06	6.10484e-05	1.77697e-05	12.3725	1.14885e-06	3.65372e-06	6.71774e-05	0	0.284557	0.00939037	1.10844	0.0365786
2010-03-18	1.29	278.633	808.603	47.4531	1.97941e-06	549.561	4.00421e-06	12.4089	2.84459e-06	6.02403	1.14264e-05	0	0	0.009514	1.30813e-06	6.10484e-05	1.77697e-05	12.3725	1.14885e-06	3.65372e-06	6.71774e-05	0	0.284557	0.00939037	1.10844	0.0365786
2010-03-19	1.29	278.39	805.819	47.014	1.96109e-06	541.648	3.98625e-06	12.4089	2.84459e-06	6.02325	1.14249e-05	0	0	0.009514	1.30813e-06	6.10484e-05	1.77697e-05	12.3725	1.14885e-06	3.65372e-06	6.71774e-05	0	0.284557	0.00939037	1.10844	0.0365786
2010-03-20	1.29	278.39	805.819	46.7311	1.94929e-06	535.31	3.97173e-06	12.4089	2.84459e-06	6.02262	1.14237e-05	0	0	0.009514	1.30813e-06	6.10484e-05	1.77697e-05	12.3725	1.14885e-06	3.65372e-06	6.71774e-05	0	0.284557	0.00939037	1.10844	0.0365786
2010-03-21	1.29	278.39	805.819	46.5917	1.94348e-06	530.452	3.96052e-06	12.4089	2.84459e-06	6.02212	1.14227e-05	0	0	0.009514	1.30813e-06	6.10484e-05	1.77697e-05	12.3725	1.14885e-06	3.65372e-06	6.71774e-05	0	0.284557	0.00939037	1.10844	0.0365786
2010-03-22	1.29	278.39	805.819	46.5828	1.94311e-06	526.976	3.95245e-06	12.4089	2.84459e-06	6.02174	1.1422e-05	0	0	0.009514	1.30813e-06	6.10484e-05	1.77697e-05	12.3725	1.14885e-06	3.65372e-06	6.71774e-05	0	0.284557	0.00939037	1.10844	0.0365786
2010-03-23	1.29	278.633	808.603	46.6916	1.94764e-06	524.777	3.94734e-06	12.4089	2.84459e-06	6.02148	1.14215e-05	0	0	0.009514	1.30813e-06	6.10484e-05	1.77697e-05	12.3725	1.14885e-06	3.65372e-06	6.71774e-05	0	0.284557	0.00939037	1.10844	0.0365786
2010-03-24	1.29	278.877	811.386	46.9051	1.95655e-06	523.751	3.94494e-06	12.4089	2.84459e-06	6.02133	1.14212e-05	0	0	0.009514	1.30813e-06	6.10484e-05	1.77697e-05	12.3725	1.14885e-06	3.65372e-06	6.71774e-05	0	0.284557	0.00939037	1.10844	0.0365786
2010-03-25	1.29	278.877	811.386	47.2106	1.96929e-06	523.79	3.94503e-06	12.4089	2.84459e-06	6.02127	1.14211e-05	0	0	0.009514	1.30813e-06	6.10484e-05	1.77697e-05	12.3725	1.14885e-06	3.65372e-06	6.71774e-05	0	0.284557	0.00939037	1.10844	0.0365786
2010-03-26	1.29	279.121	814.169	47.5961	1.98537e-06	524.787	3.94736e-06	12.4089	2.84459e-06	6.02131	1.14212e-05	0	0	0.009514	1.30813e-06	6.10484e-05	1.77697e-05	12.3725	1.14885e-06	3.65372e-06	6.71774e-05	0	0.284557	0.00939037	1.10844	0.0365786
2010-03-27	1.29	279.121	814.169	48.0496	2.00429e-06	526.636	3.95166e-06	12.4089	2.84459e-06	6.02142	1.14214e-05	0	0	0.009514	1.30813e-06	6.10484e-05	1.77697e-05	12.3725	1.14885e-06	3.65372e-06	6.71774e-05	0	0.284557	0.00939037	1.10844	0.0365786
2010-03-28	1.29	279.851	822.519	48.5597	2.02557e-06	529.234	3.9577e-06	12.4089	2.84459e-06	6.0216	1.14218e-05	0	0	0.009514	1.30813e-06	6.10484e-05	1.77697e-05	12.3725	1.14885e-06	3.65372e-06	6.71774e-05	0	0.284557	0.00939037	1.10844	0.0365786
2010-03-29	1.29	280.826	833.653	49.1158	2.04876e-06	532.48	3.96521e-06	12.4089	2.84459e-06	6.02185	1.14222e-05	0	0	0.009514	1.30813e-06	6.10484e-05	1.77697e-05	12.3725	1.14885e-06	3.65372e-06	6.71774e-05	0	0.284557	0.00939037	1.10844	0.0365786
2010-03-30	1.29	282.044	847.569	49.7076	2.07345e-06	536.277	3.97395e-06	12.4089	2.84459e-06	6.02215	1.14228e-05	0	0	0.009514	1.30813e-06	6.10484e-05	1.77697e-05	12.3725	1.14885e-06	3.65372e-06	6.71774e-05	0	0.284557	0.00939037	1.10844	0.0365786
2010-03-31	1.29	283.261	861.486	50.3257	2.09923e-06	540.531	3.9837e-06	12.4089	2.84459e-06	6.02249	1.14235e-05	0	0	0.009514	1.30813e-06	6.10484e-05	1.77697e-05	12.3725	1.14885e-06	3.65372e-06	6.71774e-05	0	0.284557	0.00939037	1.10844	0.0365786
2010-04-01	6.11	284.966	880.969	50.9612	5.04241e-06	545.154	4.2611e-06	21.4675	4.83553e-06	6.02287	3.56146e-05	0	0	0.069864	1.11979e-05	0.000157157	5.44203e-05	4.97476	7.69526e-07	2.90576e-05	0.000296712	0	0.284557	0.00939037	1.10844	0.0365786
2010-04-02	6.11	287.889	914.37	53.9434	5.33748e-06	531.364	4.22739e-06	21.4675	4.83553e-06	6.0317	3.56668e-05	0	0	0.069864	1.11979e-05	0.000157157	5.44203e-05	4.97476	7.69526e-07	2.90576e-05	0.000296712	0	0.284557	0.00939037	1.10844	0.0365786
2010-04-03	6.11	289.594	933.853	56.8829	5.62833e-06	518.139	4.19449e-06	21.4675	4.83553e-06	6.04883	3.57681e-05	0	0	0.069864	1.11979e-05	0.000157157	5.44203e-05	4.97476	7.69526e-07	2.90576e-05	0.000296712	0	0.284557	0.00939037	1.10844	0.0365786
2010-04-04	6.11	291.787	958.903	59.7546	5.91247e-06	505.555	4.16264e-06	21.4675	4.83553e-06	6.074	3.59169e-05	0	0	0.069864	1.11979e-05	0.000157157	5.44203e-05	4.97476	7.69526e-07	2.90576e-05	0.000296712	0	0.284557	0.00939037	1.10844	0.0365786
2010-04-05	6.11	293.735	981.17	62.5366	6.18774e-06	493.674	4.13207e-06	21.4675	4.83553e-06	6.10694	3.61117e-05	0	0	0.069864	1.11979e-05	0.000157157	5.44203e-05	4.97476	7.69526e-07	2.90576e-05	0.000296712	0	0.284557	0.00939037	1.10844	0.0365786
2010-04-06	6.11	295.684	1003.44	65.21	6.45227e-06	482.544	4.10296e-06	21.4675	4.83553e-06	6.14731	3.63504e-05	0	0	0.069864	1.11979e-05	0.000157157	5.44203e-05	4.97476	7.69526e-07	2.90576e-05	0.000296712	0	0.284557	0.00939037	1.10844	0.0365786
2010-04-07	6.11	297.389	1022.92	67.759	6.70448e-06	472.202	4.0755e-06	21.4675	4.83553e-06	6.19471	3.66307e-05	0	0	0.069864	1.11979e-05	0.000157157	5.44203e-05	4.97476	7.69526e-07	2.90576e-05	0.000296712	0	0.284557	0.00939037	1.10844	0.0365786
2010-04-08	6.11	298.363	1034.05	70.1705	6.94309e-06	462.672	4.04982e-06	21.4675	4.83553e-06	6.24875	3.69502e-05	0	0	0.069864	1.11979e-05	0.000157157	5.44203e-05	4.97476	7.69526e-07	2.90576e-05	0.000296712	0	0.284557	0.00939037	1.10844	0.0365786
2010-04-09	6.11	299.338	1045.19	72.4342	7.16707e-06	453.968	4.02605e-06	21.4675	4.83553e-06	6.30898	3.73064e-05	0	0	0.069864	1.11979e-05	0.000157157	5.44203e-05	4.97476	7.69526e-07	2.90576e-05	0.000296712	0	0.284557	0.00939037	1.10844	0.0365786
2010-04-10	6.11	300.068	1053.54	74.5421	7.37564e-06	446.095	4.00427e-06	21.4675	4.83553e-06	6.37495	3.76965e-05	0	0	0.069864	1.11979e-05	0.000157157	5.44203e-05	4.97476	7.69526e-07	2.90576e-05	0.000296712	0	0.284557	0.00939037	1.10844	0.0365786
2010-04-11	6.11	300.555	1059.1	76.4888	7.56826e-06	439.048	3.98455e-06	21.4675	4.83553e-06	6.44618	3.81177e-05	0	0	0.069864	1.11979e-05	0.000157157	5.44203e-05	4.97476	7.69526e-07	2.90576e-05	0.000296712	0	0.284557	0.00939037	1.10844	0.0365786
2010-04-12	6.11	300.799	1061.89	78.271	7.7446e-06	432.816	3.96693e-06	21.4675	4.83553e-06	6.52222	3.85673e-05	0	0	0.069864	1.11979e-05	0.000157157	5.44203e-05	4.97476	7.69526e-07	2.90576e-05	0.000296712	0	0.284557	0.00939037	1.10844	0.0365786
2010-04-13	6.11	301.043	1064.67	79.8872	7.90452e-06	427.379	3.95142e-06	21.4675	4.83553e-06	6.60258	3.90425e-05	0	0	0.069864	1.11979e-05	0.000157157	5.44203e-05	4.97476	7.69526e-07	2.90576e-05	0.000296712	0	0.284557	0.00939037	1.10844	0.0365786
2010-04-14	6.11	301.53	1070.24	81.338	8.04807e-06	422.711	3.93799e-06	21.4675	4.83553e-06	6.68679	3.95405e-05	0	0	0.069864	1.11979e-05	0.000157157	5.44203e-05	4.97476	7.69526e-07	2.90576e-05	0.000296712	0	0.284557	0.00939037	1.10844	0.0365786
2010-04-15	6.11	301.53	1070.24	82.6253	8.17544e-06	418.783	3.92661e-06	21.4675	4.83553e-06	6.77439	4.00585e-05	0	0	0.069864	1.11979e-05	0.000157157	5.44203e-05	4.97476	7.69526e-07	2.90576e-05	0.000296712	0	0.284557	0.00939037	1.10844	0.0365786
2010-04-16	6.11	301.53	1070.24	83.7526	8.28698e-06	415.56	3.91722e-06	21.4675	4.83553e-06	6.86493	4.05939e-05	0	0	0.069864	1.11979e-05	0.000157157	5.44203e-05	4.97476	7.69526e-07	2.90576e-05	0.000296712	0	0.284557	0.00939037	1.10844	0.0365786
2010-04-17	6.11	301.773	1073.02	84.7246	8.38316e-06	413.004	3.90973e-06	21.4675	4.83553e-06	6.95799	4.11441e-05	0	0	0.069864	1.11979e-05	0.000157157	5.44203e-05	4.97476	7.69526e-07	2.90576e-05	0.000296712	0	0.284557	0.00939037	1.10844	0.0365786
2010-04-18	6.11	302.017	1075.8	85.5472	8.46455e-06	411.074	3.90406e-06	21.4675	4.83553e-06	7.05314	4.17068e-05	0	0	0.069864	1.11979e-05	0.000157157	5.44203e-05	4.97476	7.69526e-07	2.90576e-05	0.000296712	0	0.284557	0.00939037	1.10844	0.0365786
2010-04-19	6.11	301.286	1067.45	86.2271	8.53182e-06	409.725	3.90008e-06	21.4675	4.83553e-06	7.14998	4.22794e-05	0	0	0.069864	1.11979e-05	0.000157157	5.44203e-05	4.97476	7.69526e-07	2.90576e-05	0.000296712	0	0.284557	0.00939037	1.10844	0.0365786
2010-04-20	6.88528	301.043	1064.67	86.7717	8.89779e-06	408.915	4.11212e-06	21.4675	4.83553e-06	7.24816	4.8558e-05	0	0	0.069864	1.1814e-05	0.000157157	5.44203e-05	4.97476	7.69526e-07	2.90576e-05	0.000296712	0	0.284557	0.00939037	1.10844	0.0365786
2010-04-21	6.58417	301.043	1064.67	87.1891	8.81747e-06	408.596	4.02649e-06	21.4675	4.83553e-06	7.34731	4.73133e-05	227	0.741831	0.069864	1.15708e-05	0.000157157	5.44203e-05	4.97476	7.69526e-07	2.90576e-05	0.000296712	523.045	0.284557	0.00939037	1.10844	0.0365786
2010-04-22	6.87104	301.043	1064.67	87.4879	8.96535e-06	408.723	4.10748e-06	21.4675	4.83553e-06	7.44711	5.05493e-05	231.57	0.756765	0.069864	1.18023e-05	0.000157157	5.44203e-05	4.97476	7.69526e-07	2.90576e-05	0.000296712	530.733	0.284557	0.00939037	1.10844	0.0365786
2010-04-23	6.79438	301.043	1064.67	87.677	8.95305e-06	409.25	4.08741e-06	21.4675	4.83553e-06	7.54727	5.11404e-05	236.211	0.77193	0.069864	1.174e-05	0.000157157	5.44203e-05	4.97476	7.69526e-07	2.90576e-05	0.000296712	539.005	0.284557	0.00939037	1.10844	0.0365786
2010-04-24	6.60969	300.555	1059.1	87.7653	8.88618e-06	410.132	4.03829e-06	21.4675	4.83553e-06	7.64752	5.03855e-05	240.915	0.787303	0.069864	1.15912e-05	0.000157157	5.44203e-05	4.97476	7.69526e-07	2.90576e-05	0.000296712	553.819	0.284557	0.00939037	1.10844	0.0365786
2010-04-25	6.52979	300.312	1056.32	87.7622	8.85322e-06	411.325	4.01968e-06	21.4675	4.83553e-06	7.74761	5.0523e-05	245.676	0.802861	0.069864	1.15274e-05	0.000157157	5.44203e-05	4.97476	7.69526e-07	2.90576e-05	0.000296712	590.444	0.284557	0.00939037	1.10844	0.0365786
2010-04-26	6.6626	300.312	1056.32	87.6768	8.89887e-06	412.785	4.06119e-06	21.4675	4.83553e-06	7.84732	5.25918e-05	251.488	0.821857	0.069864	1.16336e-05	0.000157157	5.44203e-05	4.97476	7.69526e-07	2.90576e-05	0.000296712	604.882	0.284557	0.00939037	1.10844	0.0365786
2010-04-27	6.80292	300.312	1056.32	87.5181	8.94035e-06	414.471	4.10593e-06	21.4675	4.83553e-06	7.94646	5.44361e-05	257.407	0.841201	0.069864	1.17469e-05	0.000157157	5.44203e-05	4.97476	7.69526e-07	2.90576e-05	0.000296712	615.909	0.284557	0.00939037	1.10844	0.0365786
2010-04-28	7.72062	299.581	1047.97	87.2951	9.30252e-06	416.344	4.38076e-06	21.4675	4.83553e-06	8.04486	6.40287e-05	263.431	0.860887	0.069864	1.25157e-05	0.000157157	5.44203e-05	4.97476	7.69526e-07	2.90576e-05	0.000296712	631.076	0.284557	0.00939037	1.10844	0.0365786
2010-04-29	7.97542	299.825	1050.75	87.0165	9.38227e-06	418.366	4.46525e-06	21.4675	4.83553e-06	8.14238	6.726e-05	269.559	0.880911	0.069864	1.2738e-05	0.000157157	5.44203e-05	4.97476	7.69526e-07	2.90576e-05	0.000296712	402.895	0.284557	0.00939037	1.10844	0.0365786
2010-04-30	8.33479	299.581	1047.97	86.6906	9.50311e-06	420.502	4.58472e-06	21.4675	4.83553e-06	8.23889	7.19622e-05	275.789	0.90127	0.069864	1.30581e-05	0.000157157	5.44203e-05	4.97476	7.69526e-07	2.90576e-05	0.000296712	642.573	0.284557	0.00939037	1.10844	0.0365786
2010-05-01	8.9	299.825	1050.75	86.3253	9.55394e-06	422.719	3.07201e-06	3.21301	9.16924e-07	8.3343	7.93011e-05	282.121	0.921965	0.283006	5.34148e-05	0.00014738	8.47234e-05	26.0775	1.16152e-05	0.000105396	0.00128382	600.545	0.284557	0.00939037	1.10844	0.0365786
2010-05-02	8.80302	299.338	1045.19	88.2671	9.72531e-06	406.288	3.01422e-06	3.21301	9.16924e-07	8.42853	7.87276e-05	288.558	0.943	0.283006	5.30581e-05	0.00014738	8.47234e-05	26.0775	1.16152e-05	0.000105396	0.00128382	753.252	0.284557	0.00939037	1.10844	0.0365786
2010-05-03	9.41865	298.85	1039.62	90.1397	1.02172e-05	390.237	3.10611e-06	3.21301	9.16924e-07	8.52152	8.7996e-05	294.676	0.962993	0.283006	5.53631e-05	0.00014738	8.47234e-05	26.0775	1.16152e-05	0.000105396	0.00128382	809.451	0.284557	0.00939037	1.10844	0.0365786
2010-05-04	9.72333	298.607	1036.84	91.9312	1.05675e-05	374.689	3.13245e-06	3.21301	9.16924e-07	8.61323	9.23032e-05	300.873	0.983246	0.283006	5.65407e-05	0.00014738	8.47234e-05	26.0775	1.16152e-05	0.000105396	0.00128382	457.732	0.284557	0.00939037	1.10844	0.0365786
2010-05-05	9.66646	298.85	1039.62	93.6319	1.07349e-05	359.748	3.08106e-06	3.21301	9.16924e-07	8.70364	9.27766e-05	307.152	1.00376	0.283006	5.6319e-05	0.00014738	8.47234e-05	26.0775	1.16152e-05	0.000105396	0.00128382	814.274	0.284557	0.00939037	1.10844	0.0365786
2010-05-06	9.59927	298.607	1036.84	95.2337	1.08848e-05	345.504	3.02862e-06	3.21301	9.16924e-07	8.79274	9.32036e-05	313.514	1.02456	0.283006	5.60582e-05	0.00014738	8.47234e-05	26.0775	1.16152e-05	0.000105396	0.00128382	842.299	0.284557	0.00939037	1.10844	0.0365786
2010-05-07	9.54156	298.363	1034.05	96.7307	1.10266e-05	332.03	2.9796e-06	3.21301	9.16924e-07	8.88054	9.22553e-05	319.963	1.04563	0.283006	5.58352e-05	0.00014738	8.47234e-05	26.0775	1.16152e-05	0.000105396	0.00128382	606.411	0.284557	0.00939037	1.10844	0.0365786
2010-05-08	9.90281	298.85	1039.62	98.1183	1.13724e-05	319.382	3.01833e-06	3.21301	9.16924e-07	8.96705	9.91659e-05	326.501	1.067	0.283006	5.72461e-05	0.00014738	8.47234e-05	26.0775	1.16152e-05	0.000105396	0.00128382	851.886	0.284557	0.00939037	1.10844	0.0365786
2010-05-09	10.3057	299.094	1042.4	99.3936	1.17359e-05	307.606	3.06758e-06	3.21301	9.16924e-07	9.0523	0.000106872	333.133	1.08867	0.283006	5.88618e-05	0.00014738	8.47234e-05	26.0775	1.16152e-05	0.000105396	0.00128382	738.227	0.284557	0.00939037	1.10844	0.0365786
2010-05-10	10.024	298.607	1036.84	100.555	1.172e-05	296.731	2.97507e-06	3.21301	9.16924e-07	9.13634	0.000103366	338.816	1.10724	0.283006	5.77271e-05	0.00014738	8.47234e-05	26.0775	1.16152e-05	0.000105396	0.00128382	742.981	0.284557	0.00939037	1.10844	0.0365786
2010-05-11	9.89012	298.607	1036.84	101.602	1.17693e-05	286.776	2.91668e-06	3.21301	9.16924e-07	9.2192	0.000101772	344.544	1.12596	0.283006	5.71959e-05	0.00014738	8.47234e-05	26.0775	1.16152e-05	0.000105396	0.00128382	923.296	0.284557	0.00939037	1.10844	0.0365786
2010-05-12	9.90906	298.363	1034.05	102.537	1.18879e-05	277.749	2.89168e-06	3.21301	9.16924e-07	9.30095	0.000102646	350.319	1.14483	0.283006	5.72708e-05	0.00014738	8.47234e-05	26.0775	1.16152e-05	0.000105396	0.00128382	939.781	0.284557	0.00939037	1.10844	0.0365786
2010-05-13	11.1636	298.363	1034.05	103.36	1.2696e-05	269.648	3.12466e-06	3.21301	9.16924e-07	9.38165	0.000127551	356.145	1.16387	0.283006	6.24555e-05	0.00014738	8.47234e-05	26.0775	1.16152e-05	0.000105396	0.00128382	931.21	0.284557	0.00939037	1.10844	0.0365786
2010-05-14	12.4841	298.363	1034.05	104.074	1.35853e-05	262.46	3.39451e-06	3.21301	9.16924e-07	9.46136	0.000160993	362.026	1.18309	0.283006	6.842e-05	0.00014738	8.47234e-05	26.0775	1.16152e-05	0.000105396	0.00128382	975.254	0.284557	0.00939037	1.10844	0.0365786
2010-05-15	12.4805	298.12	1031.27	104.684	1.36627e-05	256.166	3.36824e-06	3.21301	9.16924e-07	9.54014	0.000159488	367.966	1.2025	0.283006	6.84033e-05	0.00014738	8.47234e-05	26.0775	1.16152e-05	0.000105396	0.00128382	977.437	0.284557	0.00939037	1.10844	0.0365786
2010-05-16	14.3189	297.876	1028.49	105.194	1.49422e-05	250.74	3.79901e-06	3.21301	9.16924e-07	9.61807	0.000216889	373.968	1.22212	0.283006	7.76653e-05	0.00014738	8.47234e-05	26.0775	1.16152e-05	0.000105396	0.00128382	946.548	0.284557	0.00939037	1.10844	0.0365786
2010-05-17	14.6705	297.633	1025.7	105.609	1.5246e-05	246.149	3.8702e-06	3.21301	9.16924e-07	9.69522	0.000231597	379.832	1.24128	0.283006	7.95751e-05	0.00014738	8.47234e-05	26.0775	1.16152e-05	0.000105396	0.00128382	976.852	0.284557	0.00939037	1.10844	0.0365786
2010-05-18	16.0848	297.389	1022.92	105.934	1.6322e-05	242.355	4.24688e-06	3.21301	9.16924e-07	9.77167	0.000285628	385.757	1.26064	0.283006	8.77415e-05	0.00014738	8.47234e-05	26.0775	1.16152e-05	0.000105396	0.00128382	1043.39	0.284557	0.00939037	1.10844	0.0365786
2010-05-19	17.0846	297.389	1022.92	106.174	1.71299e-05	239.318	4.53279e-06	3.21301	9.16924e-07	9.84748	0.000330412	391.748	1.28022	0.283006	9.40154e-05	0.00014738	8.47234e-05	26.0775	1.16152e-05	0.000105396	0.00128382	1065.94	0.284557	0.00939037	1.10844	0.0365786
2010-05-20	18.6316	297.145	1020.14	106.336	1.84229e-05	236.991	5.02875e-06	3.21301	9.16924e-07	9.92272	0.000429849	397.81	1.30003	0.283006	0.000104618	0.00014738	8.47234e-05	26.0775	1.16152e-05	0.000105396	0.00128382	1086.6	0.284557	0.00939037	1.10844	0.0365786
2010-05-21	20.5989	296.902	1017.35	106.427	2.0187e-05	235.327	5.74817e-06	3.21301	9.16924e-07	9.99747	0.000596151	403.947	1.32009	0.283006	0.000119847	0.00014738	8.47234e-05	26.0775	1.16152e-05	0.000105396	0.00128382	1106.19	0.284557	0.00939037	1.10844	0.0365786
2010-05-22	21.7477	296.658	1014.57	106.451	2.12887e-05	234.276	6.21431e-06	3.21301	9.16924e-07	10.0718	0.00071943	410.164	1.3404	0.283006	0.000129746	0.00014738	8.47234e-05	26.0775	1.16152e-05	0.000105396	0.00128382	1122.74	0.284557	0.00939037	1.10844	0.0365786
2010-05-23	21.0925	296.415	1011.79	106.416	2.06492e-05	233.787	5.93547e-06	3.21301	9.16924e-07	10.1458	0.000645806	417.413	1.3641	0.283006	0.000124004	0.00014738	8.47234e-05	26.0775	1.16152e-05	0.000105396	0.00128382	1104.5	0.284557	0.00939037	1.10844	0.0365786
2010-05-24	18.9474	297.145	1020.14	106.329	1.86914e-05	233.809	5.11818e-06	3.21301	9.16924e-07	10.2194	0.000448538	424.801	1.38824	0.283006	0.000106926	0.00014738	8.47234e-05	26.0775	1.16152e-05	0.000105396	0.00128382	957.025	0.284557	0.00939037	1.10844	0.0365786
2010-05-25	17.8431	295.927	1006.22	106.194	1.77422e-05	234.291	4.74531e-06	3.21301	9.16924e-07	10.2929	0.000383905	432.334	1.41286	0.283006	9.90729e-05	0.00014738	8.47234e-05	26.0775	1.16152e-05	0.000105396	0.00128382	1144.16	0.284557	0.00939037	1.10844	0.0365786
2010-05-26	17.5889	295.197	997.87	106.018	1.75066e-05	235.182	4.66818e-06	3.21301	9.16924e-07	10.3661	0.000373973	440.018	1.43797	0.283006	9.7348e-05	0.00014738	8.47234e-05	26.0775	1.16152e-05	0.000105396	0.00128382	1057.67	0.284557	0.00939037	1.10844	0.0365786
2010-05-27	16.0146	294.953	995.086	105.808	1.625e-05	236.432	4.19404e-06	3.21301	9.16924e-07	10.4392	0.000288932	447.861	1.4636	0.283006	8.7317e-05	0.00014738	8.47234e-05	26.0775	1.16152e-05	0.000105396	0.00128382	951.418	0.284557	0.00939037	1.10844	0.0365786
2010-05-28	15.5926	294.466	989.52	105.568	1.59011e-05	237.993	4.08187e-06	3.21301	9.16924e-07	10.5122	0.000277127	455.869	1.48977	0.283006	8.48085e-05	0.00014738	8.47234e-05	26.0775	1.16152e-05	0.000105396	0.00128382	1126.08	0.284557	0.00939037	1.10844	0.0365786
2010-05-29	15.6243	294.466	989.52	105.304	1.58845e-05	239.817	4.1005e-06	3.21301	9.16924e-07	10.5852	0.000286123	464.051	1.51651	0.283006	8.49942e-05	0.00014738	8.47234e-05	26.0775	1.16152e-05	0.000105396	0.00128382	1234.6	0.284557	0.00939037	1.10844	0.0365786
2010-05-30	15.2019	293.979	983.953	105.021	1.55366e-05	241.861	3.99308e-06	3.21301	9.16924e-07	10.6582	0.000267868	469.819	1.53536	0.283006	8.25501e-05	0.00014738	8.47234e-05	26.0775	1.16152e-05	0.000105396	0.00128382	1316.01	0.284557	0.00939037	1.10844	0.0365786
2010-05-31	15.653	293.005	972.82	104.723	1.58179e-05	244.082	4.13117e-06	3.21301	9.16924e-07	10.7312	0.000292527	475.651	1.55442	0.283006	8.51632e-05	0.00014738	8.47234e-05	26.0775	1.16152e-05	0.000105396	0.00128382	1486.87	0.284557	0.00939037	1.10844	0.0365786
2010-06-01	15.7883	292.517	967.253	104.416	1.88486e-05	246.441	3.70767e-06	51.3351	1.08964e-05	10.8043	0.000301873	1794.02	2.20318	0.156981	4.38121e-05	0.000172593	8.92411e-05	109.31	2.03e-05	0.000308702	0.00386304	955.172	0.284557	0.00939037	1.10844	0.0365786
2010-06-02	16.346	292.517	967.253	105.332	1.95086e-05	254.728	3.89301e-06	51.3351	1.08964e-05	10.8775	0.000331033	1816.26	2.2305	0.156981	4.55329e-05	0.000172593	8.92411e-05	109.31	2.03e-05	0.000308702	0.00386304	1168.57	0.284557	0.00939037	1.10844	0.0365786
2010-06-03	16.7576	292.274	964.47	106.222	2.00499e-05	262.97	4.04501e-06	51.3351	1.08964e-05	10.9509	0.000352589	1838.78	2.25814	0.156981	4.6846e-05	0.000172593	8.92411e-05	109.31	2.03e-05	0.000308702	0.00386304	1370.16	0.284557	0.00939037	1.10844	0.0365786
2010-06-04	16.9575	291.543	956.12	107.081	2.03989e-05	271.088	4.14009e-06	51.3351	1.08964e-05	11.0243	0.000367461	1861.57	2.28614	0.156981	4.74973e-05	0.000172593	8.92411e-05	109.31	2.03e-05	0.000308702	0.00386304	1786.32	0.284557	0.00939037	1.10844	0.0365786
2010-06-05	16.5156	291.543	956.12	107.902	2.01412e-05	279.013	4.05166e-06	51.3351	1.08964e-05	11.0979	0.000341962	1884.65	2.31448	0.156981	4.60694e-05	0.000172593	8.92411e-05	109.31	2.03e-05	0.000308702	0.00386304	1754.03	0.284557	0.00939037	1.10844	0.0365786
2010-06-06	15.7909	290.812	947.77	108.681	1.96209e-05	286.686	3.88637e-06	51.3351	1.08964e-05	11.1717	0.000305841	1909.84	2.34542	0.156981	4.382e-05	0.000172593	8.92411e-05	109.31	2.03e-05	0.000308702	0.00386304	1433.58	0.284557	0.00939037	1.10844	0.0365786
2010-06-07	15.9847	290.569	944.986	109.415	1.99304e-05	294.054	3.96984e-06	51.3351	1.08964e-05	11.2457	0.000321177	1935.4	2.37681	0.156981	4.44104e-05	0.000172593	8.92411e-05	109.31	2.03e-05	0.000308702	0.00386304	1675.45	0.284557	0.00939037	1.10844	0.0365786
2010-06-08	16.192	290.569	944.986	110.101	2.02477e-05	301.076	4.05666e-06	51.3351	1.08964e-05	11.3199	0.000329186	1961.34	2.40866	0.156981	4.50509e-05	0.000172593	8.92411e-05	109.31	2.03e-05	0.000308702	0.00386304	816.944	0.284557	0.00939037	1.10844	0.0365786
2010-06-09	16.546	290.569	944.986	110.736	2.06993e-05	307.714	4.1853e-06	51.3351	1.08964e-05	11.3942	0.000351468	1987.67	2.441	0.156981	4.61663e-05	0.000172593	8.92411e-05	109.31	2.03e-05	0.000308702	0.00386304	1266.73	0.284557	0.00939037	1.10844	0.0365786
2010-06-10	16.4439	290.569	944.986	111.32	2.07108e-05	313.941	4.18175e-06	51.3351	1.08964e-05	11.4688	0.000350425	2014.39	2.47381	0.156981	4.58416e-05	0.000172593	8.92411e-05	109.31	2.03e-05	0.000308702	0.00386304	1135.08	0.284557	0.00939037	1.10844	0.0365786
2010-06-11	15.9897	290.325	942.203	111.852	2.03789e-05	319.736	4.07564e-06	51.3351	1.08964e-05	11.5435	0.00032192	2041.52	2.50713	0.156981	4.44257e-05	0.000172593	8.92411e-05	109.31	2.03e-05	0.000308702	0.00386304	1211.4	0.284557	0.00939037	1.10844	0.0365786
2010-06-12	16.7315	291.299	953.336	112.331	2.11775e-05	325.084	4.31204e-06	51.3351	1.08964e-05	11.6185	0.00036853	2065.47	2.53654	0.156981	4.67614e-05	0.000172593	8.92411e-05	109.31	2.03e-05	0.000308702	0.00386304	1335.45	0.284557	0.00939037	1.10844	0.0365786
2010-06-13	15.9916	291.299	953.336	112.759	2.05459e-05	329.977	4.1162e-06	51.3351	1.08964e-05	11.6937	0.000324748	2089.71	2.56631	0.156981	4.44315e-05	0.000172593	8.92411e-05	109.31	2.03e-05	0.000308702	0.00386304	1115.24	0.284557	0.00939037	1.10844	0.0365786
2010-06-14	15.4099	289.838	936.636	113.135	2.00696e-05	334.41	3.97049e-06	51.3351	1.08964e-05	11.769	0.000297622	2114.24	2.59643	0.156981	4.26816e-05	0.000172593	8.92411e-05	109.31	2.03e-05	0.000308702	0.00386304	916.113	0.284557	0.00939037	1.10844	0.0365786
2010-06-15	15.4535	289.107	928.286	113.462	2.01681e-05	338.387	3.99709e-06	51.3351	1.08964e-05	11.8445	0.000308377	2139.05	2.62691	0.156981	4.28105e-05	0.000172593	8.92411e-05	109.31	2.03e-05	0.000308702	0.00386304	1491.91	0.284557	0.00939037	1.10844	0.0365786
2010-06-16	15.5155	288.62	922.72	113.741	2.02755e-05	341.911	4.02716e-06	51.3351	1.08964e-05	11.9203	0.000315674	2164.17	2.65775	0.156981	4.29942e-05	0.000172593	8.92411e-05	109.31	2.03e-05	0.000308702	0.00386304	1545.84	0.284557	0.00939037	1.10844	0.0365786
2010-06-17	16.3593	288.377	919.936	113.974	2.11219e-05	344.994	4.28075e-06	51.3351	1.08964e-05	11.9961	0.00036838	2189.58	2.68896	0.156981	4.55745e-05	0.000172593	8.92411e-05	109.31	2.03e-05	0.000308702	0.00386304	1992.64	0.284557	0.00939037	1.10844	0.0365786
2010-06-18	17.1077	288.377	919.936	114.163	2.18989e-05	347.649	4.51861e-06	51.3351	1.08964e-05	12.0722	0.000422782	2215.3	2.72054	0.156981	4.79927e-05	0.000172593	8.92411e-05	109.31	2.03e-05	0.000308702	0.00386304	1778.94	0.284557	0.00939037	1.10844	0.0365786
2010-06-19	16.4115	287.646	911.586	114.311	2.12354e-05	349.892	4.31502e-06	51.3351	1.08964e-05	12.1483	0.000373621	2241.32	2.7525	0.156981	4.57391e-05	0.000172593	8.92411e-05	109.31	2.03e-05	0.000308702	0.00386304	1328.98	0.284557	0.00939037	1.10844	0.0365786
2010-06-20	17.1325	287.646	911.586	114.42	2.19734e-05	351.741	4.54281e-06	51.3351	1.08964e-05	12.2247	0.000421256	2250.77	2.7641	0.156981	4.8075e-05	0.000172593	8.92411e-05	109.31	2.03e-05	0.000308702	0.00386304	1792.31	0.284557	0.00939037	1.10844	0.0365786
2010-06-21	16.4734	286.915	903.236	114.494	2.13302e-05	353.219	4.34627e-06	51.3351	1.08964e-05	12.3011	0.000371211	2260.2	2.77569	0.156981	4.59354e-05	0.000172593	8.92411e-05	109.31	2.03e-05	0.000308702	0.00386304	496.68	0.284557	0.00939037	1.10844	0.0365786
2010-06-22	15.7829	287.159	906.02	114.534	2.06699e-05	354.346	4.14792e-06	51.3351	1.08964e-05	12.3777	0.000334222	2269.62	2.78725	0.156981	4.37958e-05	0.000172593	8.92411e-05	109.31	2.03e-05	0.000308702	0.00386304	673.456	0.284557	0.00939037	1.10844	0.0365786
2010-06-23	15.6094	287.402	908.803	114.545	2.05073e-05	355.147	4.10136e-06	51.3351	1.08964e-05	12.4543	0.000324321	2279.01	2.79879	0.156981	4.32738e-05	0.000172593	8.92411e-05	109.31	2.03e-05	0.000308702	0.00386304	1663.62	0.284557	0.00939037	1.10844	0.0365786
2010-06-24	16.0003	287.402	908.803	114.528	2.08768e-05	355.647	4.21546e-06	51.3351	1.08964e-05	12.5311	0.00035493	2288.39	2.8103	0.156981	4.44584e-05	0.000172593	8.92411e-05	109.31	2.03e-05	0.000308702	0.00386304	1337.23	0.284557	0.00939037	1.10844	0.0365786
2010-06-25	17.0076	287.402	908.803	114.488	2.18602e-05	355.87	4.5201e-06	51.3351	1.08964e-05	12.6079	0.000431918	2297.74	2.82179	0.156981	4.7662e-05	0.000172593	8.92411e-05	109.31	2.03e-05	0.000308702	0.00386304	1158.2	0.284557	0.00939037	1.10844	0.0365786
2010-06-26	19.3965	287.159	906.02	114.425	2.43891e-05	355.842	5.33094e-06	51.3351	1.08964e-05	12.6848	0.000653754	2307.07	2.83324	0.156981	5.62131e-05	0.000172593	8.92411e-05	109.31	2.03e-05	0.000308702	0.00386304	1581.02	0.284557	0.00939037	1.10844	0.0365786
2010-06-27	20.3578	286.671	900.453	114.344	2.5475e-05	355.588	5.69571e-06	51.3351	1.08964e-05	12.7618	0.000747691	2311.69	2.83892	0.156981	6.00729e-05	0.000172593	8.92411e-05	109.31	2.03e-05	0.000308702	0.00386304	1907.41	0.284557	0.00939037	1.10844	0.0365786
2010-06-28	20.5869	286.671	900.453	114.247	2.57234e-05	355.134	5.78428e-06	51.3351	1.08964e-05	12.8388	0.000780469	2316.28	2.84456	0.156981	6.10312e-05	0.000172593	8.92411e-05	109.31	2.03e-05	0.000308702	0.00386304	1860.53	0.284557	0.00939037	1.10844	0.0365786
2010-06-29	20.4458	286.184	894.886	114.137	2.55321e-05	354.504	5.72503e-06	51.3351	1.08964e-05	12.9159	0.000767733	2320.85	2.85016	0.156981	6.04393e-05	0.000172593	8.92411e-05	109.31	2.03e-05	0.000308702	0.00386304	1837.67	0.284557	0.00939037	1.10844	0.0365786
2010-06-30	21.1286	285.941	892.103	114.015	2.63197e-05	353.722	5.99742e-06	51.3351	1.08964e-05	12.993	0.000872993	2325.38	2.85573	0.156981	6.33583e-05	0.000172593	8.92411e-05	109.31	2.03e-05	0.000308702	0.00386304	1716.66	0.284557	0.00939037	1.10844	0.0365786
2010-07-01	22.6081	285.941	892.103	113.885	2.71205e-05	352.811	5.73541e-06	1.90648	4.3624e-07	13.0701	0.00109765	694.877	2.45251	0.608896	0.000273608	0.000160015	0.000131921	23.18	2.21e-05	0.000338543	0.00459161	1595.86	0.284557	0.00939037	1.10844	0.0365786
2010-07-02	21.9429	285.21	883.753	111.478	2.57463e-05	357.623	5.50088e-06	1.90648	4.3624e-07	13.1473	0.000956425	696.21	2.45721	0.608896	0.00026132	0.000160015	0.000131921	23.18	2.21e-05	0.000338543	0.00459161	1534.65	0.284557	0.00939037	1.10844	0.0365786
2010-07-03	21.956	284.479	875.403	109.109	2.52145e-05	362.238	5.52779e-06	1.90648	4.3624e-07	13.2244	0.000943216	697.534	2.46188	0.608896	0.000261557	0.000160015	0.000131921	23.18	2.21e-05	0.000338543	0.00459161	1739.45	0.284557	0.00939037	1.10844	0.0365786
2010-07-04	21.7885	284.236	872.619	106.799	2.4491e-05	366.629	5.48465e-06	1.90648	4.3624e-07	13.3016	0.000922077	696.111	2.45686	0.608896	0.000258548	0.000160015	0.000131921	23.18	2.21e-05	0.000338543	0.00459161	1752.58	0.284557	0.00939037	1.10844	0.0365786
2010-07-05	22.4991	283.749	867.053	104.565	2.47763e-05	370.774	5.78067e-06	1.90648	4.3624e-07	13.3787	0.0010457	694.711	2.45192	0.608896	0.000271555	0.000160015	0.000131921	23.18	2.21e-05	0.000338543	0.00459161	1686.94	0.284557	0.00939037	1.10844	0.0365786
2010-07-06	21.1243	283.261	861.486	102.422	2.27796e-05	374.657	5.27396e-06	1.90648	4.3624e-07	13.4559	0.000789794	693.331	2.44705	0.608896	0.000246953	0.000160015	0.000131921	23.18	2.21e-05	0.000338543	0.00459161	1471.09	0.284557	0.00939037	1.10844	0.0365786
2010-07-07	21.5534	283.018	858.703	100.382	2.27714e-05	378.265	5.44879e-06	1.90648	4.3624e-07	13.533	0.000851137	691.973	2.44226	0.608896	0.000254382	0.000160015	0.000131921	23.18	2.21e-05	0.000338543	0.00459161	1081.53	0.284557	0.00939037	1.10844	0.0365786
2010-07-08	22.9916	282.531	853.136	98.4544	2.38635e-05	381.59	6.03427e-06	1.90648	4.3624e-07	13.6101	0.00107848	690.634	2.43753	0.608896	0.000280952	0.000160015	0.000131921	23.18	2.21e-05	0.000338543	0.00459161	1328.98	0.284557	0.00939037	1.10844	0.0365786
2010-07-09	23.9318	282.531	853.136	96.6483	2.44623e-05	384.626	6.45503e-06	1.90648	4.3624e-07	13.6872	0.00128257	689.314	2.43287	0.608896	0.000299805	0.000160015	0.000131921	23.18	2.21e-05	0.000338543	0.00459161	1490.24	0.284557	0.00939037	1.10844	0.0365786
2010-07-10	24.3178	282.531	853.136	94.9692	2.44684e-05	387.373	6.64411e-06	1.90648	4.3624e-07	13.7643	0.00140662	688.013	2.42828	0.608896	0.000307907	0.000160015	0.000131921	23.18	2.21e-05	0.000338543	0.00459161	1609.19	0.284557	0.00939037	1.10844	0.0365786
2010-07-11	24.8223	282.044	847.569	93.4212	2.46353e-05	389.831	6.89323e-06	1.90648	4.3624e-07	13.8414	0.00155715	689.608	2.43391	0.608896	0.000318826	0.000160015	0.000131921	23.18	2.21e-05	0.000338543	0.00459161	1391	0.284557	0.00939037	1.10844	0.0365786
2010-07-12	25.6441	282.044	847.569	92.0066	2.51981e-05	392.005	7.30844e-06	1.90648	4.3624e-07	13.9184	0.00181887	691.192	2.4395	0.608896	0.000337448	0.000160015	0.000131921	23.18	2.21e-05	0.000338543	0.00459161	1369.09	0.284557	0.00939037	1.10844	0.0365786
2010-07-13	25.2856	281.8	844.786	90.7264	2.44407e-05	393.901	7.14038e-06	1.90648	4.3624e-07	13.9954	0.00172638	692.764	2.44505	0.608896	0.000329196	0.000160015	0.000131921	23.18	2.21e-05	0.000338543	0.00459161	1335.64	0.284557	0.00939037	1.10844	0.0365786
2010-07-14	26.0931	281.313	839.219	89.5799	2.50461e-05	395.529	7.55965e-06	1.90648	4.3624e-07	14.0723	0.00197617	694.325	2.45056	0.608896	0.00034808	0.000160015	0.000131921	23.18	2.21e-05	0.000338543	0.00459161	1364.14	0.284557	0.00939037	1.10844	0.0365786
2010-07-15	26.5598	281.313	839.219	88.565	2.53003e-05	396.899	7.81568e-06	1.90648	4.3624e-07	14.1493	0.00210477	695.874	2.45603	0.608896	0.000359484	0.000160015	0.000131921	23.18	2.21e-05	0.000338543	0.00459161	1194.3	0.284557	0.00939037	1.10844	0.0365786
2010-07-16	26.6654	280.826	833.653	87.679	2.51693e-05	398.023	7.87982e-06	1.90648	4.3624e-07	14.2262	0.00208898	697.412	2.46145	0.608896	0.000362116	0.000160015	0.000131921	23.18	2.21e-05	0.000338543	0.00459161	1496.69	0.284557	0.00939037	1.10844	0.0365786
2010-07-17	26.252	280.338	828.086	86.9176	2.44802e-05	398.914	7.66327e-06	1.90648	4.3624e-07	14.303	0.00194092	698.938	2.46684	0.608896	0.000351921	0.000160015	0.000131921	23.18	2.21e-05	0.000338543	0.00459161	1631.14	0.284557	0.00939037	1.10844	0.0365786
2010-07-18	25.7996	280.826	833.653	86.2761	2.37985e-05	399.587	7.43138e-06	1.90648	4.3624e-07	14.3799	0.00178005	700.453	2.47219	0.608896	0.000341093	0.000160015	0.000131921	23.18	2.21e-05	0.000338543	0.00459161	1542.21	0.284557	0.00939037	1.10844	0.0365786
2010-07-19	25.7256	280.095	825.303	85.7489	2.35726e-05	400.057	7.39617e-06	1.90648	4.3624e-07	14.4567	0.00176836	696.791	2.45926	0.608896	0.000339354	0.000160015	0.000131921	23.18	2.21e-05	0.000338543	0.00459161	1334.92	0.284557	0.00939037	1.10844	0.0365786
2010-07-20	25.5586	279.364	816.953	85.3298	2.32777e-05	400.339	7.31298e-06	1.90648	4.3624e-07	14.5335	0.00176719	693.204	2.4466	0.608896	0.000335463	0.000160015	0.000131921	23.18	2.21e-05	0.000338543	0.00459161	1658.91	0.284557	0.00939037	1.10844	0.0365786
2010-07-21	26.2226	278.877	811.386	85.0122	2.39112e-05	400.449	7.65685e-06	1.90648	4.3624e-07	14.6102	0.00205206	689.689	2.4342	0.608896	0.000351207	0.000160015	0.000131921	23.18	2.21e-05	0.000338543	0.00459161	1571.25	0.284557	0.00939037	1.10844	0.0365786
2010-07-22	26.2248	278.633	808.603	84.7892	2.38508e-05	400.404	7.65774e-06	1.90648	4.3624e-07	14.687	0.00207963	686.244	2.42204	0.608896	0.00035126	0.000160015	0.000131921	23.18	2.21e-05	0.000338543	0.00459161	1674.73	0.284557	0.00939037	1.10844	0.0365786
2010-07-23	25.98	278.633	808.603	84.6535	2.35457e-05	400.22	7.52827e-06	1.90648	4.3624e-07	14.7637	0.00194313	682.868	2.41012	0.608896	0.000345371	0.000160015	0.000131921	23.18	2.21e-05	0.000338543	0.00459161	1200.59	0.284557	0.00939037	1.10844	0.0365786
2010-07-24	25.4461	278.39	805.819	84.5977	2.29588e-05	399.912	7.25397e-06	1.90648	4.3624e-07	14.8404	0.00169713	679.559	2.39844	0.608896	0.000332866	0.000160015	0.000131921	23.18	2.21e-05	0.000338543	0.00459161	1567.95	0.284557	0.00939037	1.10844	0.0365786
2010-07-25	25.3948	278.39	805.819	84.6144	2.29091e-05	399.495	7.22595e-06	1.90648	4.3624e-07	14.917	0.00175243	676.122	2.38631	0.608896	0.000331688	0.000160015	0.000131921	23.18	2.21e-05	0.000338543	0.00459161	1352.18	0.284557	0.00939037	1.10844	0.0365786
2010-07-26	25.1824	278.39	805.819	84.6962	2.2708e-05	398.985	7.11789e-06	1.90648	4.3624e-07	14.9937	0.00170058	672.754	2.37443	0.608896	0.000326857	0.000160015	0.000131921	23.18	2.21e-05	0.000338543	0.00459161	1276.24	0.284557	0.00939037	1.10844	0.0365786
2010-07-27	25.645	277.172	791.903	84.8358	2.32352e-05	398.397	7.34565e-06	1.90648	4.3624e-07	15.0703	0.00185202	669.453	2.36277	0.608896	0.00033747	0.000160015	0.000131921	23.18	2.21e-05	0.000338543	0.00459161	1602.74	0.284557	0.00939037	1.10844	0.0365786
2010-07-28	25.5879	276.928	789.119	85.0259	2.32261e-05	397.743	7.31302e-06	1.90648	4.3624e-07	15.1469	0.00183209	666.216	2.35135	0.608896	0.000336142	0.000160015	0.000131921	23.18	2.21e-05	0.000338543	0.00459161	1478.31	0.284557	0.00939037	1.10844	0.0365786
2010-07-29	25.2888	276.685	786.336	85.2597	2.29713e-05	397.037	7.1595e-06	1.90648	4.3624e-07	15.2235	0.00174876	663.041	2.34014	0.608896	0.000329267	0.000160015	0.000131921	23.18	2.21e-05	0.000338543	0.00459161	1420.62	0.284557	0.00939037	1.10844	0.0365786
2010-07-30	24.4179	276.441	783.553	85.5304	2.21383e-05	396.291	6.73756e-06	1.90648	4.3624e-07	15.3001	0.00153212	659.927	2.32915	0.608896	0.000310043	0.000160015	0.000131921	23.18	2.21e-05	0.000338543	0.00459161	1613.87	0.284557	0.00939037	1.10844	0.0365786
2010-07-31	24.4179	276.198	780.769	85.8316	2.22163e-05	395.517	6.73348e-06	1.90648	4.3624e-07	15.3766	0.00153978	656.873	2.31837	0.608896	0.000310043	0.000160015	0.000131921	23.18	2.21e-05	0.000338543	0.00459161	1183.23	0.284557	0.00939037	1.10844	0.0365786
2010-08-01	24.4179	275.71	775.203	86.1573	2.61195e-05	439.926	5.82318e-06	30.1432	6.40205e-06	15.4532	0.00162762	587.558	1.92012	0.306365	0.00015699	0.000241596	0.000142388	19.63	9.89e-06	0.000351049	0.00572299	1352.47	0.284557	0.00939037	1.10844	0.0365786
2010-08-02	24.4179	275.223	769.636	84.2326	2.5536e-05	439.786	5.82261e-06	30.1432	6.40205e-06	15.5297	0.00163568	584.01	1.90853	0.306365	0.00015699	0.000241596	0.000142388	19.63	9.89e-06	0.000351049	0.00572299	1370.05	0.284557	0.00939037	1.10844	0.0365786
2010-08-03	24.4179	274.98	766.853	82.3647	2.49697e-05	439.662	5.8221e-06	30.1432	6.40205e-06	15.5978	0.00164285	580.225	1.89616	0.306365	0.00015699	0.000241596	0.000142388	19.63	9.89e-06	0.000351049	0.00572299	1443.15	0.284557	0.00939037	1.10844	0.0365786
2010-08-04	24.4179	274.736	764.069	80.5666	2.44246e-05	439.553	5.82166e-06	30.1432	6.40205e-06	15.6577	0.00164916	576.217	1.88306	0.306365	0.00015699	0.000241596	0.000142388	19.63	9.89e-06	0.000351049	0.00572299	1356.57	0.284557	0.00939037	1.10844	0.0365786
2010-08-05	24.4179	273.762	752.936	78.8492	2.39039e-05	439.46	5.82127e-06	30.1432	6.40205e-06	15.7095	0.00165461	572.001	1.86928	0.306365	0.00015699	0.000241596	0.000142388	19.63	9.89e-06	0.000351049	0.00572299	548.393	0.284557	0.00939037	1.10844	0.0365786
2010-08-06	24.4179	273.762	752.936	77.2217	2.34105e-05	439.382	5.82095e-06	30.1432	6.40205e-06	15.7535	0.00165925	567.593	1.85488	0.306365	0.00015699	0.000241596	0.000142388	19.63	9.89e-06	0.000351049	0.00572299	1333.91	0.284557	0.00939037	1.10844	0.0365786
2010-08-07	24.4179	273.518	750.152	75.6913	2.29466e-05	439.318	5.82069e-06	30.1432	6.40205e-06	15.7901	0.00166311	563.013	1.83991	0.306365	0.00015699	0.000241596	0.000142388	19.63	9.89e-06	0.000351049	0.00572299	1308.72	0.284557	0.00939037	1.10844	0.0365786
2010-08-08	24.4179	274.005	755.719	74.2637	2.25138e-05	439.267	5.82048e-06	30.1432	6.40205e-06	15.8197	0.00166622	560.744	1.8325	0.306365	0.00015699	0.000241596	0.000142388	19.63	9.89e-06	0.000351049	0.00572299	1284.28	0.284557	0.00939037	1.10844	0.0365786
2010-08-09	24.4179	273.518	750.152	72.9428	2.21134e-05	439.228	5.82032e-06	30.1432	6.40205e-06	15.8426	0.00166864	558.268	1.82441	0.306365	0.00015699	0.000241596	0.000142388	19.63	9.89e-06	0.000351049	0.00572299	1308.94	0.284557	0.00939037	1.10844	0.0365786
2010-08-10	24.4179	273.031	744.586	71.7312	2.1746e-05	439.201	5.82021e-06	30.1432	6.40205e-06	15.8594	0.0016704	555.604	1.8157	0.306365	0.00015699	0.000241596	0.000142388	19.63	9.89e-06	0.000351049	0.00572299	1330.84	0.284557	0.00939037	1.10844	0.0365786
2010-08-11	24.2073	272.3	736.236	70.6301	2.12056e-05	439.185	5.73609e-06	30.1432	6.40205e-06	15.8703	0.00161583	552.77	1.80644	0.306365	0.000154723	0.000241596	0.000142388	19.63	9.89e-06	0.000351049	0.00572299	1452.49	0.284557	0.00939037	1.10844	0.0365786
2010-08-12	23.1449	271.813	730.669	69.6394	1.99098e-05	439.178	5.33019e-06	30.1432	6.40205e-06	15.876	0.00134546	549.786	1.79669	0.306365	0.000143775	0.000241596	0.000142388	19.63	9.89e-06	0.000351049	0.00572299	1287.5	0.284557	0.00939037	1.10844	0.0365786
2010-08-13	23.0544	271.326	725.102	68.758	1.95761e-05	439.181	5.29697e-06	30.1432	6.40205e-06	15.8769	0.00128695	546.671	1.78651	0.306365	0.000142879	0.000241596	0.000142388	19.63	9.89e-06	0.000351049	0.00572299	1382.19	0.284557	0.00939037	1.10844	0.0365786
2010-08-14	23.3385	271.326	725.102	67.9837	1.96106e-05	439.191	5.40202e-06	30.1432	6.40205e-06	15.8735	0.00137917	543.442	1.77595	0.306365	0.000145711	0.000241596	0.000142388	19.63	9.89e-06	0.000351049	0.00572299	1117.16	0.284557	0.00939037	1.10844	0.0365786
2010-08-15	23.4891	271.326	725.102	67.3137	1.95524e-05	439.208	5.45855e-06	30.1432	6.40205e-06	15.8662	0.00138446	536.325	1.7527	0.306365	0.000147234	0.000241596	0.000142388	19.63	9.89e-06	0.000351049	0.00572299	1123.5	0.284557	0.00939037	1.10844	0.0365786
2010-08-16	23.5436	270.352	713.969	66.7442	1.94357e-05	439.232	5.47926e-06	30.1432	6.40205e-06	15.8554	0.00139379	529.272	1.72965	0.306365	0.00014779	0.000241596	0.000142388	19.63	9.89e-06	0.000351049	0.00572299	1099.24	0.284557	0.00939037	1.10844	0.0365786
2010-08-17	23.1028	270.595	716.752	66.2707	1.89101e-05	439.261	5.31503e-06	30.1432	6.40205e-06	15.8417	0.00128053	522.295	1.70685	0.306365	0.000143357	0.000241596	0.000142388	19.63	9.89e-06	0.000351049	0.00572299	1270.56	0.284557	0.00939037	1.10844	0.0365786
2010-08-18	22.9604	270.352	713.969	65.8886	1.86781e-05	439.294	5.26313e-06	30.1432	6.40205e-06	15.8255	0.00124278	515.405	1.68433	0.306365	0.000141954	0.000241596	0.000142388	19.63	9.89e-06	0.000351049	0.00572299	847.125	0.284557	0.00939037	1.10844	0.0365786
2010-08-19	21.8217	270.352	713.969	65.5924	1.76442e-05	439.331	4.86511e-06	30.1432	6.40205e-06	15.8071	0.0010063	508.614	1.66214	0.306365	0.000131216	0.000241596	0.000142388	19.63	9.89e-06	0.000351049	0.00572299	603.34	0.284557	0.00939037	1.10844	0.0365786
2010-08-20	20.3738	271.083	722.319	65.3765	1.64517e-05	439.371	4.40218e-06	30.1432	6.40205e-06	15.7871	0.000826783	501.929	1.64029	0.306365	0.000118727	0.000241596	0.000142388	19.63	9.89e-06	0.000351049	0.00572299	1447.15	0.284557	0.00939037	1.10844	0.0365786
2010-08-21	20.0856	271.326	725.102	65.235	1.61997e-05	439.414	4.31556e-06	30.1432	6.40205e-06	15.7657	0.000820796	495.359	1.61882	0.306365	0.000116387	0.000241596	0.000142388	19.63	9.89e-06	0.000351049	0.00572299	878.948	0.284557	0.00939037	1.10844	0.0365786
2010-08-22	19.7379	271.326	725.102	65.162	1.59246e-05	439.458	4.21327e-06	30.1432	6.40205e-06	15.7433	0.000767385	491.447	1.60603	0.306365	0.000113625	0.000241596	0.000142388	19.63	9.89e-06	0.000351049	0.00572299	1094.85	0.284557	0.00939037	1.10844	0.0365786
2010-08-23	19.6653	271.57	727.886	65.1512	1.58688e-05	439.503	4.19232e-06	30.1432	6.40205e-06	15.7202	0.000763331	487.564	1.59335	0.306365	0.000113056	0.000241596	0.000142388	19.63	9.89e-06	0.000351049	0.00572299	1465.66	0.284557	0.00939037	1.10844	0.0365786
2010-08-24	19.2604	271.326	725.102	65.1967	1.55865e-05	439.548	4.07682e-06	30.1432	6.40205e-06	15.6967	0.000712635	483.72	1.58078	0.306365	0.000109938	0.000241596	0.000142388	19.63	9.89e-06	0.000351049	0.00572299	1149.91	0.284557	0.00939037	1.10844	0.0365786
2010-08-25	18.6948	271.813	730.669	65.2922	1.5208e-05	439.594	3.92073e-06	30.1432	6.40205e-06	15.6732	0.000651748	479.921	1.56837	0.306365	0.000105726	0.000241596	0.000142388	19.63	9.89e-06	0.000351049	0.00572299	1243.69	0.284557	0.00939037	1.10844	0.0365786
2010-08-26	18.1439	271.813	730.669	65.4319	1.48587e-05	439.639	3.77444e-06	30.1432	6.40205e-06	15.6498	0.000597451	476.175	1.55613	0.306365	0.000101777	0.000241596	0.000142388	19.63	9.89e-06	0.000351049	0.00572299	1256.03	0.284557	0.00939037	1.10844	0.0365786
2010-08-27	17.9399	271.326	725.102	65.6099	1.47599e-05	439.683	3.72175e-06	30.1432	6.40205e-06	15.6267	0.000581833	472.487	1.54407	0.306365	0.000100354	0.000241596	0.000142388	19.63	9.89e-06	0.000351049	0.00572299	1282.55	0.284557	0.00939037	1.10844	0.0365786
2010-08-28	17.7566	271.083	722.319	65.8206	1.46828e-05	439.725	3.67503e-06	30.1432	6.40205e-06	15.6042	0.000556321	468.861	1.53223	0.306365	9.90907e-05	0.000241596	0.000142388	19.63	9.89e-06	0.000351049	0.00572299	1126.96	0.284557	0.00939037	1.10844	0.0365786
2010-08-29	17.6058	271.326	725.102	66.0587	1.4634e-05	439.767	3.63707e-06	30.1432	6.40205e-06	15.5824	0.000559015	465.303	1.5206	0.306365	9.80643e-05	0.000241596	0.000142388	19.63	9.89e-06	0.000351049	0.00572299	1187.02	0.284557	0.00939037	1.10844	0.0365786
2010-08-30	17.058	271.326	725.102	66.319	1.43256e-05	439.806	3.5021e-06	30.1432	6.40205e-06	15.5615	0.000515419	461.813	1.50919	0.306365	9.44227e-05	0.000241596	0.000142388	19.63	9.89e-06	0.000351049	0.00572299	1072.94	0.284557	0.00939037	1.10844	0.0365786
2010-08-31	16.4671	271.326	725.102	66.5967	1.39994e-05	439.844	3.36211e-06	30.1432	6.40205e-06	15.5416	0.000461151	458.396	1.49803	0.306365	9.0646e-05	0.000241596	0.000142388	19.63	9.89e-06	0.000351049	0.00572299	1217.49	0.284557	0.00939037	1.10844	0.0365786
2010-09-01	16.2692	271.083	722.319	66.8873	1.15063e-05	439.879	4.05211e-06	5.30169	1.56357e-06	15.5228	0.000448733	455.053	1.4871	0.155206	4.41424e-05	0.000134346	6.1188e-05	32.77	8.36e-06	0.000375893	0.00679686	1214.44	0.284557	0.00939037	1.10844	0.0365786
2010-09-02	15.4895	269.865	708.402	66.283	1.10002e-05	446.512	3.85749e-06	5.30169	1.56357e-06	15.1324	0.000385839	440.923	1.44092	0.155206	4.18277e-05	0.000134346	6.1188e-05	32.77	8.36e-06	0.000375893	0.00679686	491.78	0.284557	0.00939037	1.10844	0.0365786
2010-09-03	13.5405	270.352	713.969	65.7008	9.96756e-06	453.017	3.38674e-06	5.30169	1.56357e-06	14.7503	0.000284731	427.204	1.39609	0.155206	3.6559e-05	0.000134346	6.1188e-05	32.77	8.36e-06	0.000375893	0.00679686	603.878	0.284557	0.00939037	1.10844	0.0365786
2010-09-04	13.5405	271.326	725.102	65.1443	9.88313e-06	459.341	3.40132e-06	5.30169	1.56357e-06	14.3796	0.000277575	413.976	1.35286	0.155206	3.6559e-05	0.000134346	6.1188e-05	32.77	8.36e-06	0.000375893	0.00679686	973.325	0.284557	0.00939037	1.10844	0.0365786
2010-09-05	13.5405	271.57	727.886	64.6165	9.80306e-06	465.439	3.41526e-06	5.30169	1.56357e-06	14.0228	0.000270687	399.877	1.30679	0.155206	3.6559e-05	0.000134346	6.1188e-05	32.77	8.36e-06	0.000375893	0.00679686	1216.36	0.284557	0.00939037	1.10844	0.0365786
2010-09-06	13.3537	271.813	730.669	64.1198	9.64441e-06	471.273	3.38453e-06	5.30169	1.56357e-06	13.682	0.000256287	386.497	1.26306	0.155206	3.60905e-05	0.000134346	6.1188e-05	32.77	8.36e-06	0.000375893	0.00679686	913.452	0.284557	0.00939037	1.10844	0.0365786
2010-09-07	13.7903	271.813	730.669	63.656	9.76911e-06	476.811	3.50081e-06	5.30169	1.56357e-06	13.3592	0.000274761	373.866	1.22178	0.155206	3.71955e-05	0.000134346	6.1188e-05	32.77	8.36e-06	0.000375893	0.00679686	1048.37	0.284557	0.00939037	1.10844	0.0365786
2010-09-08	13.5424	271.813	730.669	63.2266	9.59305e-06	482.026	3.453e-06	5.30169	1.56357e-06	13.0556	0.00025445	362.004	1.18302	0.155206	3.65639e-05	0.000134346	6.1188e-05	32.77	8.36e-06	0.000375893	0.00679686	711.984	0.284557	0.00939037	1.10844	0.0365786
2010-09-09	13.7174	271.813	730.669	62.8323	9.61036e-06	486.901	3.50591e-06	5.30169	1.56357e-06	12.7725	0.000254651	350.92	1.1468	0.155206	3.70086e-05	0.000134346	6.1188e-05	32.77	8.36e-06	0.000375893	0.00679686	1252.45	0.284557	0.00939037	1.10844	0.0365786
2010-09-10	13.4572	271.813	730.669	62.4735	9.44167e-06	491.418	3.45333e-06	5.30169	1.56357e-06	12.5106	0.00023022	340.614	1.11312	0.155206	3.63493e-05	0.000134346	6.1188e-05	32.77	8.36e-06	0.000375893	0.00679686	1003.39	0.284557	0.00939037	1.10844	0.0365786
2010-09-11	13.7518	271.813	730.669	62.1504	9.52113e-06	495.57	3.53352e-06	5.30169	1.56357e-06	12.2705	0.000237102	331.079	1.08196	0.155206	3.70966e-05	0.000134346	6.1188e-05	32.77	8.36e-06	0.000375893	0.00679686	640.299	0.284557	0.00939037	1.10844	0.0365786
2010-09-12	14.3184	271.57	727.886	61.8626	9.72761e-06	499.351	3.68325e-06	5.30169	1.56357e-06	12.0522	0.000258029	323.018	1.05561	0.155206	3.85775e-05	0.000134346	6.1188e-05	32.77	8.36e-06	0.000375893	0.00679686	867.881	0.284557	0.00939037	1.10844	0.0365786
2010-09-13	14.6656	271.57	727.886	61.6094	9.84393e-06	502.76	3.78062e-06	5.30169	1.56357e-06	11.8559	0.00026992	315.647	1.03153	0.155206	3.95139e-05	0.000134346	6.1188e-05	32.77	8.36e-06	0.000375893	0.00679686	905.399	0.284557	0.00939037	1.10844	0.0365786
2010-09-14	14.8848	271.57	727.886	61.39	9.90837e-06	505.801	3.84547e-06	5.30169	1.56357e-06	11.6813	0.00027369	308.948	1.00964	0.155206	4.01166e-05	0.000134346	6.1188e-05	32.77	8.36e-06	0.000375893	0.00679686	973.573	0.284557	0.00939037	1.10844	0.0365786
2010-09-15	14.8678	272.057	733.452	61.203	9.87047e-06	508.479	3.84726e-06	5.30169	1.56357e-06	11.528	0.000267163	302.896	0.989857	0.155206	4.00696e-05	0.000134346	6.1188e-05	32.77	8.36e-06	0.000375893	0.00679686	711.662	0.284557	0.00939037	1.10844	0.0365786
2010-09-16	14.4889	271.57	727.886	61.0472	9.67502e-06	510.805	3.75316e-06	5.30169	1.56357e-06	11.3954	0.000246792	297.463	0.9721	0.155206	3.90343e-05	0.000134346	6.1188e-05	32.77	8.36e-06	0.000375893	0.00679686	1062.11	0.284557	0.00939037	1.10844	0.0365786
2010-09-17	14.171	271.813	730.669	60.921	9.51473e-06	512.791	3.67608e-06	5.30169	1.56357e-06	11.2827	0.00023233	292.616	0.956263	0.155206	3.81867e-05	0.000134346	6.1188e-05	32.77	8.36e-06	0.000375893	0.00679686	866.146	0.284557	0.00939037	1.10844	0.0365786
2010-09-18	13.3996	271.813	730.669	60.8226	9.16782e-06	514.45	3.4888e-06	5.30169	1.56357e-06	11.189	0.000203637	288.324	0.942235	0.155206	3.6205e-05	0.000134346	6.1188e-05	32.77	8.36e-06	0.000375893	0.00679686	734.537	0.284557	0.00939037	1.10844	0.0365786
2010-09-19	12.6689	272.057	733.452	60.7504	8.85391e-06	515.798	3.31976e-06	5.30169	1.56357e-06	11.1135	0.000180069	284.853	0.930892	0.155206	3.44228e-05	0.000134346	6.1188e-05	32.77	8.36e-06	0.000375893	0.00679686	768.029	0.284557	0.00939037	1.10844	0.0365786
2010-09-20	12.3873	271.57	727.886	60.7024	8.73294e-06	516.854	3.25788e-06	5.30169	1.56357e-06	11.055	0.000171846	281.853	0.921089	0.155206	3.37598e-05	0.000134346	6.1188e-05	32.77	8.36e-06	0.000375893	0.00679686	886.329	0.284557	0.00939037	1.10844	0.0365786
2010-09-21	12.3361	271.813	730.669	60.6766	8.70869e-06	517.635	3.24791e-06	5.30169	1.56357e-06	11.0125	0.000171576	279.289	0.912709	0.155206	3.36407e-05	0.000134346	6.1188e-05	32.77	8.36e-06	0.000375893	0.00679686	772.37	0.284557	0.00939037	1.10844	0.0365786
2010-09-22	12.434	271.57	727.886	60.6711	8.74722e-06	518.162	3.27096e-06	5.30169	1.56357e-06	10.9847	0.00017426	277.124	0.905634	0.155206	3.38688e-05	0.000134346	6.1188e-05	32.77	8.36e-06	0.000375893	0.00679686	775.26	0.284557	0.00939037	1.10844	0.0365786
2010-09-23	12.5054	271.813	730.669	60.6839	8.77788e-06	518.455	3.28771e-06	5.30169	1.56357e-06	10.9705	0.000176047	275.322	0.899746	0.155206	3.40363e-05	0.000134346	6.1188e-05	32.77	8.36e-06	0.000375893	0.00679686	1074.19	0.284557	0.00939037	1.10844	0.0365786
2010-09-24	12.3432	272.057	733.452	60.7131	8.71678e-06	518.534	3.25125e-06	5.30169	1.56357e-06	10.9686	0.000172697	273.847	0.894925	0.155206	3.36572e-05	0.000134346	6.1188e-05	32.77	8.36e-06	0.000375893	0.00679686	1070.3	0.284557	0.00939037	1.10844	0.0365786
2010-09-25	12.6118	271.813	730.669	60.7567	8.83158e-06	518.42	3.3119e-06	5.30169	1.56357e-06	10.9778	0.00018138	272.664	0.891059	0.155206	3.42873e-05	0.000134346	6.1188e-05	32.77	8.36e-06	0.000375893	0.00679686	1066.91	0.284557	0.00939037	1.10844	0.0365786
2010-09-26	12.8377	271.57	727.886	60.8129	8.9322e-06	518.133	3.36341e-06	5.30169	1.56357e-06	10.997	0.000188543	271.459	0.887122	0.155206	3.48267e-05	0.000134346	6.1188e-05	32.77	8.36e-06	0.000375893	0.00679686	977.702	0.284557	0.00939037	1.10844	0.0365786
2010-09-27	12.8374	271.083	722.319	60.8798	8.9419e-06	517.693	3.36246e-06	5.30169	1.56357e-06	11.0249	0.000185463	270.484	0.883935	0.155206	3.48259e-05	0.000134346	6.1188e-05	32.77	8.36e-06	0.000375893	0.00679686	320.496	0.284557	0.00939037	1.10844	0.0365786
2010-09-28	11.9054	270.595	716.752	60.9557	8.57692e-06	517.12	3.15173e-06	5.30169	1.56357e-06	11.0605	0.000156406	269.706	0.881391	0.155206	3.26545e-05	0.000134346	6.1188e-05	32.77	8.36e-06	0.000375893	0.00679686	233.733	0.284557	0.00939037	1.10844	0.0365786
2010-09-29	10.1898	271.083	722.319	61.0389	7.93618e-06	516.434	2.79834e-06	5.30169	1.56357e-06	11.1024	0.00012004	269.094	0.879391	0.155206	2.90051e-05	0.000134346	6.1188e-05	32.77	8.36e-06	0.000375893	0.00679686	990.214	0.284557	0.00939037	1.10844	0.0365786
2010-09-30	9.46333	272.3	736.236	61.1279	7.68626e-06	515.651	2.66013e-06	5.30169	1.56357e-06	11.1498	0.000109352	268.619	0.87784	0.155206	2.75855e-05	0.000134346	6.1188e-05	32.77	8.36e-06	0.000375893	0.00679686	762.163	0.284557	0.00939037	1.10844	0.0365786
2010-10-01	9.35604	272.3	736.236	61.2212	8.26914e-06	514.791	3.17475e-06	53.8968	1.17771e-05	11.2016	0.000110304	268.256	0.876652	0.186091	3.86402e-05	0.000141786	4.24203e-05	9.37	1.05e-06	0.000440138	0.00812302	868.9	0.284557	0.00939037	1.10844	0.0365786
2010-10-02	9.52927	272.3	736.236	60.7302	8.26853e-06	496.268	3.17668e-06	53.8968	1.17771e-05	11.2497	0.000115707	267.808	0.87519	0.186091	3.91053e-05	0.000141786	4.24203e-05	9.37	1.05e-06	0.000440138	0.00812302	633.471	0.284557	0.00939037	1.10844	0.0365786
2010-10-03	9.18458	272.3	736.236	60.2522	8.07425e-06	478.036	3.06614e-06	53.8968	1.17771e-05	11.2933	0.000108403	267.261	0.8734	0.186091	3.81852e-05	0.000141786	4.24203e-05	9.37	1.05e-06	0.000440138	0.00812302	624.122	0.284557	0.00939037	1.10844	0.0365786
2010-10-04	9.29458	272.544	739.019	59.7905	8.05308e-06	460.246	3.05342e-06	53.8968	1.17771e-05	11.3318	0.000110125	266.599	0.87124	0.186091	3.84765e-05	0.000141786	4.24203e-05	9.37	1.05e-06	0.000440138	0.00812302	841.536	0.284557	0.00939037	1.10844	0.0365786
2010-10-05	9.33812	272.544	739.019	59.3482	8.00955e-06	443.032	3.02664e-06	53.8968	1.17771e-05	11.3647	0.000111522	265.814	0.868674	0.186091	3.85924e-05	0.000141786	4.24203e-05	9.37	1.05e-06	0.000440138	0.00812302	865.639	0.284557	0.00939037	1.10844	0.0365786
2010-10-06	8.90875	272.3	736.236	58.9277	7.79709e-06	426.51	2.90378e-06	53.8968	1.17771e-05	11.3916	0.000105707	264.898	0.86568	0.186091	3.74645e-05	0.000141786	4.24203e-05	9.37	1.05e-06	0.000440138	0.00812302	842.655	0.284557	0.00939037	1.10844	0.0365786
2010-10-07	8.42333	272.057	733.452	58.5311	7.57341e-06	410.775	2.77549e-06	53.8968	1.17771e-05	11.4121	9.8814e-05	263.845	0.86224	0.186091	3.62291e-05	0.000141786	4.24203e-05	9.37	1.05e-06	0.000440138	0.00812302	829.755	0.284557	0.00939037	1.10844	0.0365786
2010-10-08	7.98385	271.813	730.669	58.16	7.37461e-06	395.905	2.6619e-06	53.8968	1.17771e-05	11.4261	9.22734e-05	262.654	0.858346	0.186091	3.51458e-05	0.000141786	4.24203e-05	9.37	1.05e-06	0.000440138	0.00812302	783.409	0.284557	0.00939037	1.10844	0.0365786
2010-10-09	7.82917	271.326	725.102	57.8154	7.27889e-06	381.964	2.6045e-06	53.8968	1.17771e-05	11.4333	8.99423e-05	261.323	0.853995	0.186091	3.47722e-05	0.000141786	4.24203e-05	9.37	1.05e-06	0.000440138	0.00812302	798.202	0.284557	0.00939037	1.10844	0.0365786
2010-10-10	7.59687	271.326	725.102	57.4983	7.16194e-06	368.997	2.53575e-06	53.8968	1.17771e-05	11.4338	8.64603e-05	259.853	0.849193	0.186091	3.42187e-05	0.000141786	4.24203e-05	9.37	1.05e-06	0.000440138	0.00812302	459.026	0.284557	0.00939037	1.10844	0.0365786
2010-10-11	7.13708	270.839	719.536	57.209	6.9766e-06	357.036	2.43151e-06	53.8968	1.17771e-05	11.4275	7.99004e-05	258.248	0.843947	0.186091	3.3149e-05	0.000141786	4.24203e-05	9.37	1.05e-06	0.000440138	0.00812302	677.399	0.284557	0.00939037	1.10844	0.0365786
2010-10-12	6.65271	270.352	713.969	56.9476	6.79153e-06	346.102	2.32893e-06	53.8968	1.17771e-05	11.4146	7.36807e-05	256.511	0.838272	0.186091	3.20582e-05	0.000141786	4.24203e-05	9.37	1.05e-06	0.000440138	0.00812302	751.342	0.284557	0.00939037	1.10844	0.0365786
2010-10-13	5.73625	270.839	719.536	56.714	6.48416e-06	336.199	2.16648e-06	53.8968	1.17771e-05	11.3952	6.36744e-05	254.649	0.832186	0.186091	3.00916e-05	0.000141786	4.24203e-05	9.37	1.05e-06	0.000440138	0.00812302	685.344	0.284557	0.00939037	1.10844	0.0365786
2010-10-14	5.30073	271.57	727.886	56.5078	6.33229e-06	327.325	2.08491e-06	53.8968	1.17771e-05	11.3695	5.93887e-05	252.667	0.82571	0.186091	2.91998e-05	0.000141786	4.24203e-05	9.37	1.05e-06	0.000440138	0.00812302	304.05	0.284557	0.00939037	1.10844	0.0365786
2010-10-15	4.58854	270.839	719.536	56.3281	6.10849e-06	319.466	1.96993e-06	53.8968	1.17771e-05	11.3378	5.30312e-05	250.573	0.818866	0.186091	2.7798e-05	0.000141786	4.24203e-05	9.37	1.05e-06	0.000440138	0.00812302	386.882	0.284557	0.00939037	1.10844	0.0365786
2010-10-16	3.84104	271.083	722.319	56.1743	5.88567e-06	312.597	1.85823e-06	53.8968	1.17771e-05	11.3002	4.71643e-05	248.375	0.811682	0.186091	2.63991e-05	0.000141786	4.24203e-05	9.37	1.05e-06	0.000440138	0.00812302	505.636	0.284557	0.00939037	1.10844	0.0365786
2010-10-17	3.49354	271.083	722.319	56.0452	5.77892e-06	306.69	1.80346e-06	53.8968	1.17771e-05	11.2572	4.45617e-05	246.753	0.806381	0.186091	2.57729e-05	0.000141786	4.24203e-05	9.37	1.05e-06	0.000440138	0.00812302	585.994	0.284557	0.00939037	1.10844	0.0365786
2010-10-18	3.33417	271.326	725.102	55.9396	5.72586e-06	301.706	1.77467e-06	53.8968	1.17771e-05	11.209	4.34273e-05	245.027	0.800741	0.186091	2.54907e-05	0.000141786	4.24203e-05	9.37	1.05e-06	0.000440138	0.00812302	584.339	0.284557	0.00939037	1.10844	0.0365786
2010-10-19	3.11875	271.083	722.319	55.8563	5.6609e-06	297.603	1.74106e-06	53.8968	1.17771e-05	11.156	4.18889e-05	243.206	0.79479	0.186091	2.51142e-05	0.000141786	4.24203e-05	9.37	1.05e-06	0.000440138	0.00812302	456.857	0.284557	0.00939037	1.10844	0.0365786
2010-10-20	3.43542	270.839	719.536	55.7939	5.73763e-06	294.335	1.77348e-06	53.8968	1.17771e-05	11.0986	4.38113e-05	241.298	0.788555	0.186091	2.56697e-05	0.000141786	4.24203e-05	9.37	1.05e-06	0.000440138	0.00812302	305.542	0.284557	0.00939037	1.10844	0.0365786
2010-10-21	3.7001	270.595	716.752	55.7509	5.80352e-06	291.85	1.80146e-06	53.8968	1.17771e-05	11.0371	4.5389e-05	239.312	0.782065	0.186091	2.61433e-05	0.000141786	4.24203e-05	9.37	1.05e-06	0.000440138	0.00812302	325.441	0.284557	0.00939037	1.10844	0.0365786
2010-10-22	3.36792	271.083	722.319	55.7257	5.71284e-06	290.096	1.75731e-06	53.8968	1.17771e-05	10.9718	4.27504e-05	237.256	0.775348	0.186091	2.55502e-05	0.000141786	4.24203e-05	9.37	1.05e-06	0.000440138	0.00812302	310.935	0.284557	0.00939037	1.10844	0.0365786
2010-10-23	2.87729	271.57	727.886	55.7169	5.58433e-06	289.015	1.69678e-06	53.8968	1.17771e-05	10.9033	3.93322e-05	235.14	0.768433	0.186091	2.46988e-05	0.000141786	4.24203e-05	9.37	1.05e-06	0.000440138	0.00812302	437.529	0.284557	0.00939037	1.10844	0.0365786
2010-10-24	3.02385	271.57	727.886	55.723	5.62276e-06	288.553	1.7132e-06	53.8968	1.17771e-05	10.8318	4.01023e-05	231.73	0.757287	0.186091	2.49502e-05	0.000141786	4.24203e-05	9.37	1.05e-06	0.000440138	0.00812302	411.053	0.284557	0.00939037	1.10844	0.0365786
2010-10-25	3.14323	271.813	730.669	55.7423	5.65571e-06	288.651	1.72757e-06	53.8968	1.17771e-05	10.7577	4.06008e-05	228.318	0.746137	0.186091	2.51567e-05	0.000141786	4.24203e-05	9.37	1.05e-06	0.000440138	0.00812302	243.944	0.284557	0.00939037	1.10844	0.0365786
2010-10-26	3.24844	272.057	733.452	55.7733	5.68635e-06	289.253	1.74129e-06	53.8968	1.17771e-05	10.6814	4.09626e-05	224.913	0.735009	0.186091	2.53402e-05	0.000141786	4.24203e-05	9.37	1.05e-06	0.000440138	0.00812302	464.716	0.284557	0.00939037	1.10844	0.0365786
2010-10-27	3.26156	272.057	733.452	55.8146	5.694e-06	290.302	1.74483e-06	53.8968	1.17771e-05	10.6031	4.07967e-05	221.521	0.723925	0.186091	2.53632e-05	0.000141786	4.24203e-05	9.37	1.05e-06	0.000440138	0.00812302	533.81	0.284557	0.00939037	1.10844	0.0365786
2010-10-28	3.25187	273.031	744.586	55.8648	5.69657e-06	291.744	1.74634e-06	53.8968	1.17771e-05	10.5233	4.04074e-05	218.149	0.712905	0.186091	2.53463e-05	0.000141786	4.24203e-05	9.37	1.05e-06	0.000440138	0.00812302	154.529	0.284557	0.00939037	1.10844	0.0365786
2010-10-29	3.43521	272.544	739.019	55.9223	5.75079e-06	293.524	1.77194e-06	53.8968	1.17771e-05	10.4422	4.12874e-05	214.803	0.701969	0.186091	2.56693e-05	0.000141786	4.24203e-05	9.37	1.05e-06	0.000440138	0.00812302	380.054	0.284557	0.00939037	1.10844	0.0365786
2010-10-30	3.67479	272.788	741.802	55.986	5.82121e-06	295.59	1.80543e-06	53.8968	1.17771e-05	10.3601	4.25637e-05	211.487	0.691135	0.186091	2.60976e-05	0.000141786	4.24203e-05	9.37	1.05e-06	0.000440138	0.00812302	490.447	0.284557	0.00939037	1.10844	0.0365786
2010-10-31	4.00438	272.788	741.802	56.0546	5.91748e-06	297.894	1.85145e-06	53.8968	1.17771e-05	10.2773	4.44929e-05	208.911	0.682716	0.186091	2.66986e-05	0.000141786	4.24203e-05	9.37	1.05e-06	0.000440138	0.00812302	546.602	0.284557	0.00939037	1.10844	0.0365786
2010-11-01	4.05115	272.544	739.019	56.1268	7.33809e-06	300.389	2.41544e-06	6.75044	1.92968e-06	10.1941	4.43705e-05	206.347	0.674338	0.027406	4.06206e-06	0.000114421	3.47956e-05	2.39	2.3e-07	0.000171671	0.00279998	373.469	0.284557	0.00939037	1.10844	0.0365786
2010-11-02	4.11021	272.788	741.802	60.2059	7.89283e-06	319.2	2.47142e-06	6.75044	1.92968e-06	10.1106	4.44169e-05	203.8	0.666014	0.027406	4.07867e-06	0.000114421	3.47956e-05	2.39	2.3e-07	0.000171671	0.00279998	219.563	0.284557	0.00939037	1.10844	0.0365786
2010-11-03	4.27396	273.518	750.152	64.2102	8.4815e-06	337.808	2.54382e-06	6.75044	1.92968e-06	10.0271	4.52268e-05	201.274	0.657759	0.027406	4.12507e-06	0.000114421	3.47956e-05	2.39	2.3e-07	0.000171671	0.00279998	122.644	0.284557	0.00939037	1.10844	0.0365786
2010-11-04	3.9	274.249	758.502	68.107	8.84262e-06	356.047	2.51969e-06	6.75044	1.92968e-06	9.94371	4.22301e-05	198.772	0.649582	0.027406	4.01987e-06	0.000114421	3.47956e-05	2.39	2.3e-07	0.000171671	0.00279998	251.222	0.284557	0.00939037	1.10844	0.0365786
2010-11-05	3.9	273.762	752.936	71.8682	9.33096e-06	373.772	2.55793e-06	6.75044	1.92968e-06	9.8607	4.18776e-05	196.298	0.641495	0.027406	4.01987e-06	0.000114421	3.47956e-05	2.39	2.3e-07	0.000171671	0.00279998	360.93	0.284557	0.00939037	1.10844	0.0365786
2010-11-06	3.9	273.518	750.152	75.4697	9.79856e-06	390.857	2.59362e-06	6.75044	1.92968e-06	9.77817	4.15271e-05	193.853	0.633506	0.027406	4.01987e-06	0.000114421	3.47956e-05	2.39	2.3e-07	0.000171671	0.00279998	311.637	0.284557	0.00939037	1.10844	0.0365786
2010-11-07	3.9	274.005	755.719	78.8915	1.02428e-05	407.194	2.62675e-06	6.75044	1.92968e-06	9.69625	4.11792e-05	191.283	0.625109	0.027406	4.01987e-06	0.000114421	3.47956e-05	2.39	2.3e-07	0.000171671	0.00279998	406.322	0.284557	0.00939037	1.10844	0.0365786
2010-11-08	3.9	273.518	750.152	82.1173	1.06616e-05	422.696	2.65735e-06	6.75044	1.92968e-06	9.61505	4.08343e-05	188.753	0.61684	0.027406	4.01987e-06	0.000114421	3.47956e-05	2.39	2.3e-07	0.000171671	0.00279998	240.965	0.284557	0.00939037	1.10844	0.0365786
2010-11-09	3.9	273.031	744.586	85.1345	1.10534e-05	437.291	2.68546e-06	6.75044	1.92968e-06	9.53465	4.04929e-05	186.263	0.608704	0.027406	4.01987e-06	0.000114421	3.47956e-05	2.39	2.3e-07	0.000171671	0.00279998	97.9038	0.284557	0.00939037	1.10844	0.0365786
2010-11-10	3.9	274.005	755.719	87.9338	1.14168e-05	450.924	2.71114e-06	6.75044	1.92968e-06	9.45515	4.01553e-05	183.815	0.600703	0.027406	4.01987e-06	0.000114421	3.47956e-05	2.39	2.3e-07	0.000171671	0.00279998	215.77	0.284557	0.00939037	1.10844	0.0365786
2010-11-11	3.9	274.98	766.853	90.5089	1.17512e-05	463.553	2.73446e-06	6.75044	1.92968e-06	9.37659	3.98216e-05	181.409	0.592838	0.027406	4.01987e-06	0.000114421	3.47956e-05	2.39	2.3e-07	0.000171671	0.00279998	242.205	0.284557	0.00939037	1.10844	0.0365786
2010-11-12	3.9	275.467	772.419	92.8565	1.2056e-05	475.155	2.75549e-06	6.75044	1.92968e-06	9.29901	3.94921e-05	179.044	0.585111	0.027406	4.01987e-06	0.000114421	3.47956e-05	2.39	2.3e-07	0.000171671	0.00279998	253.183	0.284557	0.00939037	1.10844	0.0365786
2010-11-13	3.9	275.954	777.986	94.9759	1.23311e-05	485.714	2.77433e-06	6.75044	1.92968e-06	9.22244	3.9167e-05	176.722	0.577522	0.027406	4.01987e-06	0.000114421	3.47956e-05	2.39	2.3e-07	0.000171671	0.00279998	156.602	0.284557	0.00939037	1.10844	0.0365786
2010-11-14	3.9	276.685	786.336	96.8687	1.25769e-05	495.231	2.79107e-06	6.75044	1.92968e-06	9.14691	3.88462e-05	174.441	0.570068	0.027406	4.01987e-06	0.000114421	3.47956e-05	2.39	2.3e-07	0.000171671	0.00279998	182.657	0.284557	0.00939037	1.10844	0.0365786
2010-11-15	3.9	277.659	797.469	98.5387	1.27937e-05	503.714	2.80581e-06	6.75044	1.92968e-06	9.07241	3.85298e-05	172.201	0.56275	0.027406	4.01987e-06	0.000114421	3.47956e-05	2.39	2.3e-07	0.000171671	0.00279998	105.816	0.284557	0.00939037	1.10844	0.0365786
2010-11-16	3.9	277.172	791.903	99.9915	1.29823e-05	511.181	2.81863e-06	6.75044	1.92968e-06	8.99893	3.82177e-05	170.002	0.555563	0.027406	4.01987e-06	0.000114421	3.47956e-05	2.39	2.3e-07	0.000171671	0.00279998	223.688	0.284557	0.00939037	1.10844	0.0365786
2010-11-17	3.9	276.928	789.119	101.234	1.31437e-05	517.66	2.82966e-06	6.75044	1.92968e-06	8.92646	3.791e-05	167.843	0.548506	0.027406	4.01987e-06	0.000114421	3.47956e-05	2.39	2.3e-07	0.000171671	0.00279998	140.492	0.284557	0.00939037	1.10844	0.0365786
2010-11-18	3.9	277.903	800.253	102.275	1.32788e-05	523.184	2.83899e-06	6.75044	1.92968e-06	8.85498	3.76064e-05	165.722	0.541575	0.027406	4.01987e-06	0.000114421	3.47956e-05	2.39	2.3e-07	0.000171671	0.00279998	73.9257	0.284557	0.00939037	1.10844	0.0365786
2010-11-19	3.9	278.39	805.819	103.125	1.33891e-05	527.794	2.84672e-06	6.75044	1.92968e-06	8.78445	3.73069e-05	163.638	0.534766	0.027406	4.01987e-06	0.000114421	3.47956e-05	2.39	2.3e-07	0.000171671	0.00279998	44.0567	0.284557	0.00939037	1.10844	0.0365786
2010-11-20	3.9	279.364	816.953	103.793	1.34759e-05	531.535	2.85296e-06	6.75044	1.92968e-06	8.71484	3.70112e-05	161.591	0.528076	0.027406	4.01987e-06	0.000114421	3.47956e-05	2.39	2.3e-07	0.000171671	0.00279998	73.0896	0.284557	0.00939037	1.10844	0.0365786
2010-11-21	3.9	280.338	828.086	104.292	1.35406e-05	534.456	2.85781e-06	6.75044	1.92968e-06	8.64609	3.67192e-05	159.993	0.522853	0.027406	4.01987e-06	0.000114421	3.47956e-05	2.39	2.3e-07	0.000171671	0.00279998	99.2466	0.284557	0.00939037	1.10844	0.0365786
2010-11-22	3.9	281.313	839.219	104.633	1.35849e-05	536.611	2.86138e-06	6.75044	1.92968e-06	8.57816	3.64308e-05	158.416	0.5177	0.027406	4.01987e-06	0.000114421	3.47956e-05	2.39	2.3e-07	0.000171671	0.00279998	71.1767	0.284557	0.00939037	1.10844	0.0365786
2010-11-23	3.9	281.556	842.003	104.829	1.36103e-05	538.054	2.86376e-06	6.75044	1.92968e-06	8.51101	3.61456e-05	156.86	0.512615	0.027406	4.01987e-06	0.000114421	3.47956e-05	2.39	2.3e-07	0.000171671	0.00279998	70.5301	0.284557	0.00939037	1.10844	0.0365786
2010-11-24	3.9	282.531	853.136	104.892	1.36185e-05	538.843	2.86506e-06	6.75044	1.92968e-06	8.44456	3.58634e-05	155.323	0.507593	0.027406	4.01987e-06	0.000114421	3.47956e-05	2.39	2.3e-07	0.000171671	0.00279998	69.7094	0.284557	0.00939037	1.10844	0.0365786
2010-11-25	3.9	283.505	864.269	104.834	1.36111e-05	539.034	2.86538e-06	6.75044	1.92968e-06	8.37878	3.5584e-05	153.805	0.50263	0.027406	4.01987e-06	0.000114421	3.47956e-05	2.39	2.3e-07	0.000171671	0.00279998	68.8646	0.284557	0.00939037	1.10844	0.0365786
2010-11-26	3.9	284.236	872.619	104.67	1.35897e-05	538.686	2.8648e-06	6.75044	1.92968e-06	8.3136	3.53072e-05	152.303	0.497724	0.027406	4.01987e-06	0.000114421	3.47956e-05	2.39	2.3e-07	0.000171671	0.00279998	67.9947	0.284557	0.00939037	1.10844	0.0365786
2010-11-27	3.9	284.479	875.403	104.41	1.3556e-05	537.855	2.86343e-06	6.75044	1.92968e-06	8.24897	3.50327e-05	150.818	0.492869	0.027406	4.01987e-06	0.000114421	3.47956e-05	2.39	2.3e-07	0.000171671	0.00279998	67.0985	0.284557	0.00939037	1.10844	0.0365786
2010-11-28	3.9	284.723	878.186	104.067	1.35115e-05	536.599	2.86136e-06	6.75044	1.92968e-06	8.18483	3.47603e-05	0	0	0.027406	4.01987e-06	0.000114421	3.47956e-05	2.39	2.3e-07	0.000171671	0.00279998	0	0.284557	0.00939037	1.10844	0.0365786
2010-11-29	3.9	284.966	880.969	103.653	1.34578e-05	534.973	2.85867e-06	6.75044	1.92968e-06	8.12111	3.44897e-05	0	0	0.027406	4.01987e-06	0.000114421	3.47956e-05	2.39	2.3e-07	0.000171671	0.00279998	0	0.284557	0.00939037	1.10844	0.0365786
2010-11-30	3.9	284.966	880.969	103.179	1.33962e-05	533.03	2.85544e-06	6.75044	1.92968e-06	8.05778	3.42207e-05	0	0	0.027406	4.01987e-06	0.000114421	3.47956e-05	2.39	2.3e-07	0.000171671	0.00279998	0	0.284557	0.00939037	1.10844	0.0365786
2010-12-01	1.43	285.21	883.753	102.656	1.02845e-05	530.82	2.90306e-06	11.2744	3.73491e-06	7.99477	2.28126e-05	0	0	0.010508	1.34516e-06	9.05472e-05	2.48456e-05	0.16	1e-08	5.11832e-05	0.00079163	0	0.284557	0.00939037	1.10844	0.0365786
2010-12-02	1.43	285.454	886.536	106.098	1.06293e-05	544.564	2.92616e-06	11.2744	3.73491e-06	7.93203	2.26335e-05	0	0	0.010508	1.34516e-06	9.05472e-05	2.48456e-05	0.16	1e-08	5.11832e-05	0.00079163	0	0.284557	0.00939037	1.10844	0.0365786
2010-12-03	1.43	285.454	886.536	109.434	1.09635e-05	557.827	2.94807e-06	11.2744	3.73491e-06	7.86952	2.24552e-05	0	0	0.010508	1.34516e-06	9.05472e-05	2.48456e-05	0.16	1e-08	5.11832e-05	0.00079163	0	0.284557	0.00939037	1.10844	0.0365786
2010-12-04	1.43	285.454	886.536	112.641	1.12848e-05	570.526	2.96871e-06	11.2744	3.73491e-06	7.80718	2.22773e-05	0	0	0.010508	1.34516e-06	9.05472e-05	2.48456e-05	0.16	1e-08	5.11832e-05	0.00079163	0	0.284557	0.00939037	1.10844	0.0365786
2010-12-05	1.43	285.454	886.536	115.7	1.15913e-05	582.59	2.98803e-06	11.2744	3.73491e-06	7.74498	2.20998e-05	0	0	0.010508	1.34516e-06	9.05472e-05	2.48456e-05	0.16	1e-08	5.11832e-05	0.00079163	0	0.284557	0.00939037	1.10844	0.0365786
2010-12-06	1.43	285.454	886.536	118.595	1.18813e-05	593.961	3.00599e-06	11.2744	3.73491e-06	7.68288	2.19226e-05	0	0	0.010508	1.34516e-06	9.05472e-05	2.48456e-05	0.16	1e-08	5.11832e-05	0.00079163	0	0.284557	0.00939037	1.10844	0.0365786
2010-12-07	1.43	285.454	886.536	121.314	1.21537e-05	604.596	3.02257e-06	11.2744	3.73491e-06	7.62083	2.17455e-05	0	0	0.010508	1.34516e-06	9.05472e-05	2.48456e-05	0.16	1e-08	5.11832e-05	0.00079163	0	0.284557	0.00939037	1.10844	0.0365786
2010-12-08	1.43	285.454	886.536	123.847	1.24075e-05	614.461	3.03778e-06	11.2744	3.73491e-06	7.55881	2.15686e-05	0	0	0.010508	1.34516e-06	9.05472e-05	2.48456e-05	0.16	1e-08	5.11832e-05	0.00079163	0	0.284557	0.00939037	1.10844	0.0365786
2010-12-09	1.43	285.697	889.319	126.187	1.2642e-05	623.535	3.05161e-06	11.2744	3.73491e-06	7.49678	2.13916e-05	0	0	0.010508	1.34516e-06	9.05472e-05	2.48456e-05	0.16	1e-08	5.11832e-05	0.00079163	0	0.284557	0.00939037	1.10844	0.0365786
2010-12-10	1.43	285.941	892.103	128.331	1.28567e-05	631.806	3.06411e-06	11.2744	3.73491e-06	7.43471	2.12145e-05	0	0	0.010508	1.34516e-06	9.05472e-05	2.48456e-05	0.16	1e-08	5.11832e-05	0.00079163	0	0.284557	0.00939037	1.10844	0.0365786
2010-12-11	1.43	285.941	892.103	130.276	1.30516e-05	639.272	3.07528e-06	11.2744	3.73491e-06	7.37258	2.10372e-05	0	0	0.010508	1.34516e-06	9.05472e-05	2.48456e-05	0.16	1e-08	5.11832e-05	0.00079163	0	0.284557	0.00939037	1.10844	0.0365786
2010-12-12	1.43	285.941	892.103	132.023	1.32266e-05	645.939	3.08519e-06	11.2744	3.73491e-06	7.31038	2.08597e-05	0	0	0.010508	1.34516e-06	9.05472e-05	2.48456e-05	0.16	1e-08	5.11832e-05	0.00079163	0	0.284557	0.00939037	1.10844	0.0365786
2010-12-13	1.43	285.941	892.103	133.574	1.3382e-05	651.82	3.09387e-06	11.2744	3.73491e-06	7.24807	2.06819e-05	0	0	0.010508	1.34516e-06	9.05472e-05	2.48456e-05	0.16	1e-08	5.11832e-05	0.00079163	0	0.284557	0.00939037	1.10844	0.0365786
2010-12-14	1.43	285.941	892.103	134.934	1.35182e-05	656.934	3.10138e-06	11.2744	3.73491e-06	7.18565	2.05038e-05	0	0	0.010508	1.34516e-06	9.05472e-05	2.48456e-05	0.16	1e-08	5.11832e-05	0.00079163	0	0.284557	0.00939037	1.10844	0.0365786
2010-12-15	1.43	285.697	889.319	136.107	1.36358e-05	661.308	3.10776e-06	11.2744	3.73491e-06	7.1231	2.03253e-05	0	0	0.010508	1.34516e-06	9.05472e-05	2.48456e-05	0.16	1e-08	5.11832e-05	0.00079163	0	0.284557	0.00939037	1.10844	0.0365786
2010-12-16	1.43	285.454	886.536	137.101	1.37354e-05	664.971	3.11309e-06	11.2744	3.73491e-06	7.06041	2.01464e-05	0	0	0.010508	1.34516e-06	9.05472e-05	2.48456e-05	0.16	1e-08	5.11832e-05	0.00079163	0	0.284557	0.00939037	1.10844	0.0365786
2010-12-17	1.43	285.454	886.536	137.924	1.38178e-05	667.959	3.11742e-06	11.2744	3.73491e-06	6.99758	1.99671e-05	0	0	0.010508	1.34516e-06	9.05472e-05	2.48456e-05	0.16	1e-08	5.11832e-05	0.00079163	0	0.284557	0.00939037	1.10844	0.0365786
2010-12-18	1.43	285.454	886.536	138.585	1.38839e-05	670.307	3.12081e-06	11.2744	3.73491e-06	6.93459	1.97874e-05	0	0	0.010508	1.34516e-06	9.05472e-05	2.48456e-05	0.16	1e-08	5.11832e-05	0.00079163	0	0.284557	0.00939037	1.10844	0.0365786
2010-12-19	1.43	285.454	886.536	139.092	1.39348e-05	672.058	3.12334e-06	11.2744	3.73491e-06	6.87145	1.96072e-05	0	0	0.010508	1.34516e-06	9.05472e-05	2.48456e-05	0.16	1e-08	5.11832e-05	0.00079163	0	0.284557	0.00939037	1.10844	0.0365786
2010-12-20	1.43	285.454	886.536	139.457	1.39714e-05	673.254	3.12506e-06	11.2744	3.73491e-06	6.80814	1.94266e-05	0	0	0.010508	1.34516e-06	9.05472e-05	2.48456e-05	0.16	1e-08	5.11832e-05	0.00079163	0	0.284557	0.00939037	1.10844	0.0365786
2010-12-21	1.43	285.21	883.753	139.69	1.39947e-05	673.937	3.12604e-06	11.2744	3.73491e-06	6.74469	1.92455e-05	0	0	0.010508	1.34516e-06	9.05472e-05	2.48456e-05	0.16	1e-08	5.11832e-05	0.00079163	0	0.284557	0.00939037	1.10844	0.0365786
2010-12-22	1.43	284.966	880.969	139.803	1.4006e-05	674.152	3.12635e-06	11.2744	3.73491e-06	6.68107	1.9064e-05	0	0	0.010508	1.34516e-06	9.05472e-05	2.48456e-05	0.16	1e-08	5.11832e-05	0.00079163	0	0.284557	0.00939037	1.10844	0.0365786
2010-12-23	1.43	284.966	880.969	139.805	1.40062e-05	673.945	3.12605e-06	11.2744	3.73491e-06	6.6173	1.8882e-05	0	0	0.010508	1.34516e-06	9.05472e-05	2.48456e-05	0.16	1e-08	5.11832e-05	0.00079163	0	0.284557	0.00939037	1.10844	0.0365786
2010-12-24	1.43	284.966	880.969	139.707	1.39964e-05	673.358	3.12521e-06	11.2744	3.73491e-06	6.55338	1.86997e-05	0	0	0.010508	1.34516e-06	9.05472e-05	2.48456e-05	0.16	1e-08	5.11832e-05	0.00079163	0	0.284557	0.00939037	1.10844	0.0365786
2010-12-25	1.43	285.21	883.753	139.522	1.39779e-05	672.437	3.12388e-06	11.2744	3.73491e-06	6.48932	1.85169e-05	0	0	0.010508	1.34516e-06	9.05472e-05	2.48456e-05	0.16	1e-08	5.11832e-05	0.00079163	0	0.284557	0.00939037	1.10844	0.0365786
2010-12-26	1.43	285.21	883.753	139.259	1.39515e-05	671.224	3.12213e-06	11.2744	3.73491e-06	6.42512	1.83337e-05	0	0	0.010508	1.34516e-06	9.05472e-05	2.48456e-05	0.16	1e-08	5.11832e-05	0.00079163	0	0.284557	0.00939037	1.10844	0.0365786
2010-12-27	1.43	285.21	883.753	138.929	1.39185e-05	669.759	3.12002e-06	11.2744	3.73491e-06	6.36079	1.81501e-05	0	0	0.010508	1.34516e-06	9.05472e-05	2.48456e-05	0.16	1e-08	5.11832e-05	0.00079163	0	0.284557	0.00939037	1.10844	0.0365786
2010-12-28	1.43	285.21	883.753	138.542	1.38797e-05	668.084	3.1176e-06	11.2744	3.73491e-06	6.29634	1.79662e-05	0	0	0.010508	1.34516e-06	9.05472e-05	2.48456e-05	0.16	1e-08	5.11832e-05	0.00079163	0	0.284557	0.00939037	1.10844	0.0365786
2010-12-29	1.43	285.21	883.753	138.107	1.38361e-05	666.235	3.11492e-06	11.2744	3.73491e-06	6.23177	1.7782e-05	0	0	0.010508	1.34516e-06	9.05472e-05	2.48456e-05	0.16	1e-08	5.11832e-05	0.00079163	0	0.284557	0.00939037	1.10844	0.0365786
2010-12-30	1.43	284.966	880.969	137.634	1.37887e-05	664.249	3.11204e-06	11.2744	3.73491e-06	6.1671	1.75974e-05	0	0	0.010508	1.34516e-06	9.05472e-05	2.48456e-05	0.16	1e-08	5.11832e-05	0.00079163	0	0.284557	0.00939037	1.10844	0.0365786
2010-12-31	1.43	284.966	880.969	137.131	1.37383e-05	662.159	3.109e-06	11.2744	3.73491e-06	6.10233	1.74126e-05	0	0	0.010508	1.34516e-06	9.05472e-05	2.48456e-05	0.16	1e-08	5.11832e-05	0.00079163	0	0.284557	0.00939037	1.10844	0.0365786
2011-01-01	1.3	284.966	880.969	136.606	7.81549e-06	659.996	3.56235e-06	8.8087	2.83363e-06	6.03747	1.68626e-05	0	0	0.012851	1.76462e-06	6.04616e-05	1.71938e-05	1.32	1.3e-07	2.02224e-05	0.000440058	0	0.370939	0.012241	2.32395	0.0766903
2011-01-02	1.3	284.723	878.186	131.928	7.54785e-06	673.85	3.58536e-06	8.8087	2.83363e-06	5.97253	1.66812e-05	0	0	0.012851	1.76462e-06	6.04616e-05	1.71938e-05	1.32	1.3e-07	2.02224e-05	0.000440058	0	0.370939	0.012241	2.32395	0.0766903
2011-01-03	1.3	284.723	878.186	127.321	7.2843e-06	687.379	3.60753e-06	8.8087	2.83363e-06	5.91465	1.65195e-05	0	0	0.012851	1.76462e-06	6.04616e-05	1.71938e-05	1.32	1.3e-07	2.02224e-05	0.000440058	0	0.370939	0.012241	2.32395	0.0766903
2011-01-04	1.3	284.723	878.186	122.825	7.02706e-06	700.482	3.62871e-06	8.8087	2.83363e-06	5.86372	1.63773e-05	0	0	0.012851	1.76462e-06	6.04616e-05	1.71938e-05	1.32	1.3e-07	2.02224e-05	0.000440058	0	0.370939	0.012241	2.32395	0.0766903
2011-01-05	1.3	284.479	875.403	118.473	6.77808e-06	713.07	3.6488e-06	8.8087	2.83363e-06	5.81953	1.62539e-05	0	0	0.012851	1.76462e-06	6.04616e-05	1.71938e-05	1.32	1.3e-07	2.02224e-05	0.000440058	0	0.370939	0.012241	2.32395	0.0766903
2011-01-06	1.3	284.479	875.403	114.295	6.53901e-06	725.068	3.66772e-06	8.8087	2.83363e-06	5.78186	1.61487e-05	0	0	0.012851	1.76462e-06	6.04616e-05	1.71938e-05	1.32	1.3e-07	2.02224e-05	0.000440058	0	0.370939	0.012241	2.32395	0.0766903
2011-01-07	1.3	284.479	875.403	110.314	6.31126e-06	736.416	3.68542e-06	8.8087	2.83363e-06	5.75044	1.60609e-05	0	0	0.012851	1.76462e-06	6.04616e-05	1.71938e-05	1.32	1.3e-07	2.02224e-05	0.000440058	0	0.370939	0.012241	2.32395	0.0766903
2011-01-08	1.3	284.479	875.403	106.551	6.09598e-06	747.065	3.70186e-06	8.8087	2.83363e-06	5.72495	1.59897e-05	0	0	0.012851	1.76462e-06	6.04616e-05	1.71938e-05	1.32	1.3e-07	2.02224e-05	0.000440058	0	0.370939	0.012241	2.32395	0.0766903
2011-01-09	1.3	284.236	872.619	103.022	5.89406e-06	756.979	3.71702e-06	8.8087	2.83363e-06	5.70506	1.59341e-05	0	0	0.012851	1.76462e-06	6.04616e-05	1.71938e-05	1.32	1.3e-07	2.02224e-05	0.000440058	0	0.370939	0.012241	2.32395	0.0766903
2011-01-10	1.3	284.479	875.403	99.738	5.7062e-06	766.131	3.73089e-06	8.8087	2.83363e-06	5.6904	1.58932e-05	0	0	0.012851	1.76462e-06	6.04616e-05	1.71938e-05	1.32	1.3e-07	2.02224e-05	0.000440058	0	0.370939	0.012241	2.32395	0.0766903
2011-01-11	1.3	284.479	875.403	96.7082	5.53286e-06	774.507	3.74349e-06	8.8087	2.83363e-06	5.6806	1.58658e-05	0	0	0.012851	1.76462e-06	6.04616e-05	1.71938e-05	1.32	1.3e-07	2.02224e-05	0.000440058	0	0.370939	0.012241	2.32395	0.0766903
2011-01-12	1.3	284.479	875.403	93.9373	5.37433e-06	782.1	3.75483e-06	8.8087	2.83363e-06	5.67527	1.58509e-05	0	0	0.012851	1.76462e-06	6.04616e-05	1.71938e-05	1.32	1.3e-07	2.02224e-05	0.000440058	0	0.370939	0.012241	2.32395	0.0766903
2011-01-13	1.3	284.723	878.186	91.4269	5.2307e-06	788.912	3.76494e-06	8.8087	2.83363e-06	5.67401	1.58474e-05	0	0	0.012851	1.76462e-06	6.04616e-05	1.71938e-05	1.32	1.3e-07	2.02224e-05	0.000440058	0	0.370939	0.012241	2.32395	0.0766903
2011-01-14	1.3	284.723	878.186	89.1762	5.10194e-06	794.955	3.77385e-06	8.8087	2.83363e-06	5.67644	1.58542e-05	0	0	0.012851	1.76462e-06	6.04616e-05	1.71938e-05	1.32	1.3e-07	2.02224e-05	0.000440058	0	0.370939	0.012241	2.32395	0.0766903
2011-01-15	1.3	284.723	878.186	87.1818	4.98783e-06	800.243	3.78162e-06	8.8087	2.83363e-06	5.68215	1.58702e-05	0	0	0.012851	1.76462e-06	6.04616e-05	1.71938e-05	1.32	1.3e-07	2.02224e-05	0.000440058	0	0.370939	0.012241	2.32395	0.0766903
2011-01-16	1.3	284.723	878.186	85.4378	4.88806e-06	804.801	3.78828e-06	8.8087	2.83363e-06	5.69077	1.58942e-05	0	0	0.012851	1.76462e-06	6.04616e-05	1.71938e-05	1.32	1.3e-07	2.02224e-05	0.000440058	0	0.370939	0.012241	2.32395	0.0766903
2011-01-17	1.3	285.21	883.753	83.9368	4.80218e-06	808.654	3.79389e-06	8.8087	2.83363e-06	5.70192	1.59254e-05	0	0	0.012851	1.76462e-06	6.04616e-05	1.71938e-05	1.32	1.3e-07	2.02224e-05	0.000440058	0	0.370939	0.012241	2.32395	0.0766903
2011-01-18	1.3	285.21	883.753	82.6694	4.72967e-06	811.836	3.79852e-06	8.8087	2.83363e-06	5.71522	1.59625e-05	0	0	0.012851	1.76462e-06	6.04616e-05	1.71938e-05	1.32	1.3e-07	2.02224e-05	0.000440058	0	0.370939	0.012241	2.32395	0.0766903
2011-01-19	1.3	285.21	883.753	81.625	4.66992e-06	814.381	3.8022e-06	8.8087	2.83363e-06	5.73034	1.60048e-05	0	0	0.012851	1.76462e-06	6.04616e-05	1.71938e-05	1.32	1.3e-07	2.02224e-05	0.000440058	0	0.370939	0.012241	2.32395	0.0766903
2011-01-20	1.3	285.454	886.536	80.7916	4.62224e-06	816.328	3.80502e-06	8.8087	2.83363e-06	5.74695	1.60511e-05	0	0	0.012851	1.76462e-06	6.04616e-05	1.71938e-05	1.32	1.3e-07	2.02224e-05	0.000440058	0	0.370939	0.012241	2.32395	0.0766903
2011-01-21	1.3	285.454	886.536	80.1566	4.58591e-06	817.717	3.80702e-06	8.8087	2.83363e-06	5.76471	1.61008e-05	0	0	0.012851	1.76462e-06	6.04616e-05	1.71938e-05	1.32	1.3e-07	2.02224e-05	0.000440058	0	0.370939	0.012241	2.32395	0.0766903
2011-01-22	1.3	285.697	889.319	79.7064	4.56015e-06	818.589	3.80828e-06	8.8087	2.83363e-06	5.78335	1.61528e-05	0	0	0.012851	1.76462e-06	6.04616e-05	1.71938e-05	1.32	1.3e-07	2.02224e-05	0.000440058	0	0.370939	0.012241	2.32395	0.0766903
2011-01-23	1.3	285.697	889.319	79.4271	4.54417e-06	818.989	3.80886e-06	8.8087	2.83363e-06	5.80259	1.62066e-05	0	0	0.012851	1.76462e-06	6.04616e-05	1.71938e-05	1.32	1.3e-07	2.02224e-05	0.000440058	0	0.370939	0.012241	2.32395	0.0766903
2011-01-24	1.3	285.697	889.319	79.3043	4.53715e-06	818.959	3.80882e-06	8.8087	2.83363e-06	5.82217	1.62612e-05	0	0	0.012851	1.76462e-06	6.04616e-05	1.71938e-05	1.32	1.3e-07	2.02224e-05	0.000440058	0	0.370939	0.012241	2.32395	0.0766903
2011-01-25	1.3	285.941	892.103	79.3236	4.53825e-06	818.542	3.80822e-06	8.8087	2.83363e-06	5.84187	1.63163e-05	0	0	0.012851	1.76462e-06	6.04616e-05	1.71938e-05	1.32	1.3e-07	2.02224e-05	0.000440058	0	0.370939	0.012241	2.32395	0.0766903
2011-01-26	1.3	285.941	892.103	79.4707	4.54667e-06	817.782	3.80712e-06	8.8087	2.83363e-06	5.86148	1.6371e-05	0	0	0.012851	1.76462e-06	6.04616e-05	1.71938e-05	1.32	1.3e-07	2.02224e-05	0.000440058	0	0.370939	0.012241	2.32395	0.0766903
2011-01-27	1.3	285.941	892.103	79.7313	4.56158e-06	816.719	3.80558e-06	8.8087	2.83363e-06	5.88081	1.6425e-05	0	0	0.012851	1.76462e-06	6.04616e-05	1.71938e-05	1.32	1.3e-07	2.02224e-05	0.000440058	0	0.370939	0.012241	2.32395	0.0766903
2011-01-28	1.3	285.941	892.103	80.0914	4.58218e-06	815.396	3.80367e-06	8.8087	2.83363e-06	5.89969	1.64778e-05	0	0	0.012851	1.76462e-06	6.04616e-05	1.71938e-05	1.32	1.3e-07	2.02224e-05	0.000440058	0	0.370939	0.012241	2.32395	0.0766903
2011-01-29	1.3	285.941	892.103	80.5375	4.6077e-06	813.851	3.80144e-06	8.8087	2.83363e-06	5.91798	1.65288e-05	0	0	0.012851	1.76462e-06	6.04616e-05	1.71938e-05	1.32	1.3e-07	2.02224e-05	0.000440058	0	0.370939	0.012241	2.32395	0.0766903
2011-01-30	1.3	285.941	892.103	81.0565	4.63739e-06	812.122	3.79893e-06	8.8087	2.83363e-06	5.93556	1.65779e-05	0	0	0.012851	1.76462e-06	6.04616e-05	1.71938e-05	1.32	1.3e-07	2.02224e-05	0.000440058	0	0.370939	0.012241	2.32395	0.0766903
2011-01-31	1.3	285.941	892.103	81.6359	4.67054e-06	810.245	3.79621e-06	8.8087	2.83363e-06	5.95233	1.66248e-05	0	0	0.012851	1.76462e-06	6.04616e-05	1.71938e-05	1.32	1.3e-07	2.02224e-05	0.000440058	0	0.370939	0.012241	2.32395	0.0766903
2011-02-01	0.6	285.941	892.103	82.264	1.87157e-06	808.253	4.20253e-06	6.34603	1.93344e-06	5.96819	1.38387e-05	0	0	0.011644	1.52492e-06	1.74165e-05	5.12796e-06	0.31	3e-08	1.7172e-06	1.60988e-05	0	0.370939	0.012241	2.32395	0.0766903
2011-02-02	0.6	285.941	892.103	76.5045	1.74054e-06	821.578	4.22389e-06	6.34603	1.93344e-06	5.98307	1.38732e-05	0	0	0.011644	1.52492e-06	1.74165e-05	5.12796e-06	0.31	3e-08	1.7172e-06	1.60988e-05	0	0.370939	0.012241	2.32395	0.0766903
2011-02-03	0.6	285.941	892.103	70.8948	1.61291e-06	834.554	4.24446e-06	6.34603	1.93344e-06	5.99694	1.39054e-05	0	0	0.011644	1.52492e-06	1.74165e-05	5.12796e-06	0.31	3e-08	1.7172e-06	1.60988e-05	0	0.370939	0.012241	2.32395	0.0766903
2011-02-04	0.6	285.941	892.103	65.4759	1.48963e-06	847.087	4.26411e-06	6.34603	1.93344e-06	6.00974	1.39351e-05	0	0	0.011644	1.52492e-06	1.74165e-05	5.12796e-06	0.31	3e-08	1.7172e-06	1.60988e-05	0	0.370939	0.012241	2.32395	0.0766903
2011-02-05	0.6	285.941	892.103	60.2829	1.37148e-06	859.096	4.28276e-06	6.34603	1.93344e-06	6.02146	1.39622e-05	0	0	0.011644	1.52492e-06	1.74165e-05	5.12796e-06	0.31	3e-08	1.7172e-06	1.60988e-05	0	0.370939	0.012241	2.32395	0.0766903
2011-02-06	0.6	285.941	892.103	55.3452	1.25915e-06	870.514	4.30033e-06	6.34603	1.93344e-06	6.03209	1.39869e-05	0	0	0.011644	1.52492e-06	1.74165e-05	5.12796e-06	0.31	3e-08	1.7172e-06	1.60988e-05	0	0.370939	0.012241	2.32395	0.0766903
2011-02-07	0.6	285.941	892.103	50.6867	1.15316e-06	881.284	4.31675e-06	6.34603	1.93344e-06	6.04164	1.4009e-05	0	0	0.011644	1.52492e-06	1.74165e-05	5.12796e-06	0.31	3e-08	1.7172e-06	1.60988e-05	0	0.370939	0.012241	2.32395	0.0766903
2011-02-08	0.6	286.184	894.886	46.3259	1.05395e-06	891.364	4.332e-06	6.34603	1.93344e-06	6.0501	1.40286e-05	0	0	0.011644	1.52492e-06	1.74165e-05	5.12796e-06	0.31	3e-08	1.7172e-06	1.60988e-05	0	0.370939	0.012241	2.32395	0.0766903
2011-02-09	0.6	286.428	897.669	42.2768	9.61831e-07	900.723	4.34605e-06	6.34603	1.93344e-06	6.05752	1.40458e-05	0	0	0.011644	1.52492e-06	1.74165e-05	5.12796e-06	0.31	3e-08	1.7172e-06	1.60988e-05	0	0.370939	0.012241	2.32395	0.0766903
2011-02-10	0.6	286.428	897.669	38.5486	8.77012e-07	909.339	4.35889e-06	6.34603	1.93344e-06	6.06392	1.40607e-05	0	0	0.011644	1.52492e-06	1.74165e-05	5.12796e-06	0.31	3e-08	1.7172e-06	1.60988e-05	0	0.370939	0.012241	2.32395	0.0766903
2011-02-11	0.6	286.184	894.886	35.1466	7.99613e-07	917.2	4.37054e-06	6.34603	1.93344e-06	6.06933	1.40732e-05	0	0	0.011644	1.52492e-06	1.74165e-05	5.12796e-06	0.31	3e-08	1.7172e-06	1.60988e-05	0	0.370939	0.012241	2.32395	0.0766903
2011-02-12	0.6	286.428	897.669	32.0722	7.29667e-07	924.302	4.381e-06	6.34603	1.93344e-06	6.0738	1.40836e-05	0	0	0.011644	1.52492e-06	1.74165e-05	5.12796e-06	0.31	3e-08	1.7172e-06	1.60988e-05	0	0.370939	0.012241	2.32395	0.0766903
2011-02-13	0.6	286.428	897.669	29.3232	6.67127e-07	930.652	4.39031e-06	6.34603	1.93344e-06	6.07739	1.40919e-05	0	0	0.011644	1.52492e-06	1.74165e-05	5.12796e-06	0.31	3e-08	1.7172e-06	1.60988e-05	0	0.370939	0.012241	2.32395	0.0766903
2011-02-14	0.6	286.428	897.669	26.8948	6.11877e-07	936.259	4.39849e-06	6.34603	1.93344e-06	6.08014	1.40983e-05	0	0	0.011644	1.52492e-06	1.74165e-05	5.12796e-06	0.31	3e-08	1.7172e-06	1.60988e-05	0	0.370939	0.012241	2.32395	0.0766903
2011-02-15	0.6	286.428	897.669	24.779	5.63743e-07	941.144	4.40559e-06	6.34603	1.93344e-06	6.0821	1.41028e-05	0	0	0.011644	1.52492e-06	1.74165e-05	5.12796e-06	0.31	3e-08	1.7172e-06	1.60988e-05	0	0.370939	0.012241	2.32395	0.0766903
2011-02-16	0.6	286.428	897.669	22.9659	5.22492e-07	945.329	4.41166e-06	6.34603	1.93344e-06	6.08335	1.41057e-05	0	0	0.011644	1.52492e-06	1.74165e-05	5.12796e-06	0.31	3e-08	1.7172e-06	1.60988e-05	0	0.370939	0.012241	2.32395	0.0766903
2011-02-17	0.6	286.184	894.886	21.4432	4.8785e-07	948.842	4.41673e-06	6.34603	1.93344e-06	6.08393	1.41071e-05	0	0	0.011644	1.52492e-06	1.74165e-05	5.12796e-06	0.31	3e-08	1.7172e-06	1.60988e-05	0	0.370939	0.012241	2.32395	0.0766903
2011-02-18	0.6	286.184	894.886	20.1972	4.59502e-07	951.715	4.42087e-06	6.34603	1.93344e-06	6.08392	1.4107e-05	0	0	0.011644	1.52492e-06	1.74165e-05	5.12796e-06	0.31	3e-08	1.7172e-06	1.60988e-05	0	0.370939	0.012241	2.32395	0.0766903
2011-02-19	0.6	286.184	894.886	19.2126	4.37102e-07	953.983	4.42414e-06	6.34603	1.93344e-06	6.08336	1.41058e-05	0	0	0.011644	1.52492e-06	1.74165e-05	5.12796e-06	0.31	3e-08	1.7172e-06	1.60988e-05	0	0.370939	0.012241	2.32395	0.0766903
2011-02-20	0.6	285.941	892.103	18.4732	4.20279e-07	955.685	4.42658e-06	6.34603	1.93344e-06	6.08232	1.41033e-05	0	0	0.011644	1.52492e-06	1.74165e-05	5.12796e-06	0.31	3e-08	1.7172e-06	1.60988e-05	0	0.370939	0.012241	2.32395	0.0766903
2011-02-21	0.6	285.941	892.103	17.9618	4.08644e-07	956.86	4.42827e-06	6.34603	1.93344e-06	6.08085	1.40999e-05	0	0	0.011644	1.52492e-06	1.74165e-05	5.12796e-06	0.31	3e-08	1.7172e-06	1.60988e-05	0	0.370939	0.012241	2.32395	0.0766903
2011-02-22	0.6	285.697	889.319	17.6607	4.01795e-07	957.549	4.42926e-06	6.34603	1.93344e-06	6.07902	1.40957e-05	0	0	0.011644	1.52492e-06	1.74165e-05	5.12796e-06	0.31	3e-08	1.7172e-06	1.60988e-05	0	0.370939	0.012241	2.32395	0.0766903
2011-02-23	0.6	285.454	886.536	17.5519	3.9932e-07	957.794	4.42961e-06	6.34603	1.93344e-06	6.07688	1.40907e-05	0	0	0.011644	1.52492e-06	1.74165e-05	5.12796e-06	0.31	3e-08	1.7172e-06	1.60988e-05	0	0.370939	0.012241	2.32395	0.0766903
2011-02-24	0.6	285.454	886.536	17.6173	4.00809e-07	957.636	4.42938e-06	6.34603	1.93344e-06	6.07448	1.40852e-05	0	0	0.011644	1.52492e-06	1.74165e-05	5.12796e-06	0.31	3e-08	1.7172e-06	1.60988e-05	0	0.370939	0.012241	2.32395	0.0766903
2011-02-25	0.6	285.21	883.753	17.8389	4.05848e-07	957.117	4.42864e-06	6.34603	1.93344e-06	6.07187	1.40791e-05	0	0	0.011644	1.52492e-06	1.74165e-05	5.12796e-06	0.31	3e-08	1.7172e-06	1.60988e-05	0	0.370939	0.012241	2.32395	0.0766903
2011-02-26	0.6	284.966	880.969	18.1986	4.14034e-07	956.28	4.42744e-06	6.34603	1.93344e-06	6.0691	1.40727e-05	0	0	0.011644	1.52492e-06	1.74165e-05	5.12796e-06	0.31	3e-08	1.7172e-06	1.60988e-05	0	0.370939	0.012241	2.32395	0.0766903
2011-02-27	0.6	284.723	878.186	18.6793	4.24968e-07	955.163	4.42583e-06	6.34603	1.93344e-06	6.06621	1.4066e-05	0	0	0.011644	1.52492e-06	1.74165e-05	5.12796e-06	0.31	3e-08	1.7172e-06	1.60988e-05	0	0.370939	0.012241	2.32395	0.0766903
2011-02-28	0.6	284.479	875.403	19.2639	4.38268e-07	953.806	4.42388e-06	6.34603	1.93344e-06	6.06325	1.40591e-05	0	0	0.011644	1.52492e-06	1.74165e-05	5.12796e-06	0.31	3e-08	1.7172e-06	1.60988e-05	0	0.370939	0.012241	2.32395	0.0766903
2011-03-01	0.5	284.236	872.619	19.9362	8.01886e-07	952.247	4.49598e-06	6.43047	1.79547e-06	6.06024	1.40662e-05	0	0	0.010721	1.40332e-06	3.79768e-05	1.06592e-05	0.69	7e-08	4.94546e-06	5.33239e-05	0	0.370939	0.012241	2.32395	0.0766903
2011-03-02	0.5	284.236	872.619	19.2519	7.74363e-07	917.521	4.4445e-06	6.43047	1.79547e-06	6.05723	1.40592e-05	0	0	0.010721	1.40332e-06	3.79768e-05	1.06592e-05	0.69	7e-08	4.94546e-06	5.33239e-05	0	0.370939	0.012241	2.32395	0.0766903
2011-03-03	0.5	283.992	869.836	18.6525	7.50253e-07	883.293	4.39242e-06	6.43047	1.79547e-06	6.05424	1.40523e-05	0	0	0.010721	1.40332e-06	3.79768e-05	1.06592e-05	0.69	7e-08	4.94546e-06	5.33239e-05	0	0.370939	0.012241	2.32395	0.0766903
2011-03-04	0.5	283.749	867.053	18.1354	7.29455e-07	849.854	4.34019e-06	6.43047	1.79547e-06	6.05131	1.40455e-05	0	0	0.010721	1.40332e-06	3.79768e-05	1.06592e-05	0.69	7e-08	4.94546e-06	5.33239e-05	0	0.370939	0.012241	2.32395	0.0766903
2011-03-05	0.5	283.505	864.269	17.6976	7.11845e-07	817.461	4.28822e-06	6.43047	1.79547e-06	6.04845	1.40388e-05	0	0	0.010721	1.40332e-06	3.79768e-05	1.06592e-05	0.69	7e-08	4.94546e-06	5.33239e-05	0	0.370939	0.012241	2.32395	0.0766903
2011-03-06	0.5	283.261	861.486	17.3355	6.97281e-07	786.333	4.23692e-06	6.43047	1.79547e-06	6.04569	1.40324e-05	0	0	0.010721	1.40332e-06	3.79768e-05	1.06592e-05	0.69	7e-08	4.94546e-06	5.33239e-05	0	0.370939	0.012241	2.32395	0.0766903
2011-03-07	0.5	283.018	858.703	17.0452	6.85605e-07	756.654	4.18668e-06	6.43047	1.79547e-06	6.04304	1.40263e-05	0	0	0.010721	1.40332e-06	3.79768e-05	1.06592e-05	0.69	7e-08	4.94546e-06	5.33239e-05	0	0.370939	0.012241	2.32395	0.0766903
2011-03-08	0.5	283.018	858.703	16.8224	6.76643e-07	728.576	4.13789e-06	6.43047	1.79547e-06	6.04052	1.40204e-05	0	0	0.010721	1.40332e-06	3.79768e-05	1.06592e-05	0.69	7e-08	4.94546e-06	5.33239e-05	0	0.370939	0.012241	2.32395	0.0766903
2011-03-09	0.5	282.774	855.919	16.6626	6.70215e-07	702.221	4.0909e-06	6.43047	1.79547e-06	6.03815	1.40149e-05	0	0	0.010721	1.40332e-06	3.79768e-05	1.06592e-05	0.69	7e-08	4.94546e-06	5.33239e-05	0	0.370939	0.012241	2.32395	0.0766903
2011-03-10	0.5	282.531	853.136	16.5611	6.66131e-07	677.678	4.04603e-06	6.43047	1.79547e-06	6.03593	1.40098e-05	0	0	0.010721	1.40332e-06	3.79768e-05	1.06592e-05	0.69	7e-08	4.94546e-06	5.33239e-05	0	0.370939	0.012241	2.32395	0.0766903
2011-03-11	0.5	282.287	850.353	16.513	6.64197e-07	655.014	4.00359e-06	6.43047	1.79547e-06	6.03387	1.4005e-05	0	0	0.010721	1.40332e-06	3.79768e-05	1.06592e-05	0.69	7e-08	4.94546e-06	5.33239e-05	0	0.370939	0.012241	2.32395	0.0766903
2011-03-12	0.5	282.287	850.353	16.5136	6.64219e-07	634.265	3.96384e-06	6.43047	1.79547e-06	6.03197	1.40006e-05	0	0	0.010721	1.40332e-06	3.79768e-05	1.06592e-05	0.69	7e-08	4.94546e-06	5.33239e-05	0	0.370939	0.012241	2.32395	0.0766903
2011-03-13	0.5	282.044	847.569	16.5578	6.65999e-07	615.449	3.927e-06	6.43047	1.79547e-06	6.03023	1.39965e-05	0	0	0.010721	1.40332e-06	3.79768e-05	1.06592e-05	0.69	7e-08	4.94546e-06	5.33239e-05	0	0.370939	0.012241	2.32395	0.0766903
2011-03-14	0.5	281.8	844.786	16.641	6.69345e-07	598.56	3.89328e-06	6.43047	1.79547e-06	6.02867	1.39929e-05	0	0	0.010721	1.40332e-06	3.79768e-05	1.06592e-05	0.69	7e-08	4.94546e-06	5.33239e-05	0	0.370939	0.012241	2.32395	0.0766903
2011-03-15	0.5	281.556	842.003	16.7584	6.74067e-07	583.574	3.86279e-06	6.43047	1.79547e-06	6.02727	1.39897e-05	0	0	0.010721	1.40332e-06	3.79768e-05	1.06592e-05	0.69	7e-08	4.94546e-06	5.33239e-05	0	0.370939	0.012241	2.32395	0.0766903
2011-03-16	0.5	281.313	839.219	16.9054	6.79979e-07	570.451	3.83565e-06	6.43047	1.79547e-06	6.02603	1.39868e-05	0	0	0.010721	1.40332e-06	3.79768e-05	1.06592e-05	0.69	7e-08	4.94546e-06	5.33239e-05	0	0.370939	0.012241	2.32395	0.0766903
2011-03-17	0.5	281.069	836.436	17.0775	6.86903e-07	559.136	3.81191e-06	6.43047	1.79547e-06	6.02495	1.39843e-05	0	0	0.010721	1.40332e-06	3.79768e-05	1.06592e-05	0.69	7e-08	4.94546e-06	5.33239e-05	0	0.370939	0.012241	2.32395	0.0766903
2011-03-18	0.5	280.826	833.653	17.2706	6.9467e-07	549.561	3.79155e-06	6.43047	1.79547e-06	6.02403	1.39821e-05	0	0	0.010721	1.40332e-06	3.79768e-05	1.06592e-05	0.69	7e-08	4.94546e-06	5.33239e-05	0	0.370939	0.012241	2.32395	0.0766903
2011-03-19	0.5	280.826	833.653	17.4806	7.03117e-07	541.648	3.77454e-06	6.43047	1.79547e-06	6.02325	1.39803e-05	0	0	0.010721	1.40332e-06	3.79768e-05	1.06592e-05	0.69	7e-08	4.94546e-06	5.33239e-05	0	0.370939	0.012241	2.32395	0.0766903
2011-03-20	0.5	280.582	830.869	17.7037	7.12091e-07	535.31	3.76079e-06	6.43047	1.79547e-06	6.02262	1.39789e-05	0	0	0.010721	1.40332e-06	3.79768e-05	1.06592e-05	0.69	7e-08	4.94546e-06	5.33239e-05	0	0.370939	0.012241	2.32395	0.0766903
2011-03-21	0.5	280.338	828.086	17.9364	7.21451e-07	530.452	3.75018e-06	6.43047	1.79547e-06	6.02212	1.39777e-05	0	0	0.010721	1.40332e-06	3.79768e-05	1.06592e-05	0.69	7e-08	4.94546e-06	5.33239e-05	0	0.370939	0.012241	2.32395	0.0766903
2011-03-22	0.5	280.095	825.303	18.1754	7.31063e-07	526.976	3.74254e-06	6.43047	1.79547e-06	6.02174	1.39768e-05	0	0	0.010721	1.40332e-06	3.79768e-05	1.06592e-05	0.69	7e-08	4.94546e-06	5.33239e-05	0	0.370939	0.012241	2.32395	0.0766903
2011-03-23	0.5	280.095	825.303	18.4177	7.40807e-07	524.777	3.7377e-06	6.43047	1.79547e-06	6.02148	1.39762e-05	0	0	0.010721	1.40332e-06	3.79768e-05	1.06592e-05	0.69	7e-08	4.94546e-06	5.33239e-05	0	0.370939	0.012241	2.32395	0.0766903
2011-03-24	0.5	279.851	822.519	18.6604	7.50573e-07	523.751	3.73543e-06	6.43047	1.79547e-06	6.02133	1.39759e-05	0	0	0.010721	1.40332e-06	3.79768e-05	1.06592e-05	0.69	7e-08	4.94546e-06	5.33239e-05	0	0.370939	0.012241	2.32395	0.0766903
2011-03-25	0.5	279.851	822.519	18.9013	7.60259e-07	523.79	3.73551e-06	6.43047	1.79547e-06	6.02127	1.39758e-05	0	0	0.010721	1.40332e-06	3.79768e-05	1.06592e-05	0.69	7e-08	4.94546e-06	5.33239e-05	0	0.370939	0.012241	2.32395	0.0766903
2011-03-26	0.5	279.851	822.519	19.1379	7.69778e-07	524.787	3.73772e-06	6.43047	1.79547e-06	6.02131	1.39758e-05	0	0	0.010721	1.40332e-06	3.79768e-05	1.06592e-05	0.69	7e-08	4.94546e-06	5.33239e-05	0	0.370939	0.012241	2.32395	0.0766903
2011-03-27	0.5	279.851	822.519	19.3684	7.7905e-07	526.636	3.7418e-06	6.43047	1.79547e-06	6.02142	1.39761e-05	0	0	0.010721	1.40332e-06	3.79768e-05	1.06592e-05	0.69	7e-08	4.94546e-06	5.33239e-05	0	0.370939	0.012241	2.32395	0.0766903
2011-03-28	0.5	279.608	819.736	19.5912	7.88009e-07	529.234	3.74751e-06	6.43047	1.79547e-06	6.0216	1.39765e-05	0	0	0.010721	1.40332e-06	3.79768e-05	1.06592e-05	0.69	7e-08	4.94546e-06	5.33239e-05	0	0.370939	0.012241	2.32395	0.0766903
2011-03-29	0.5	279.608	819.736	19.8046	7.96594e-07	532.48	3.75462e-06	6.43047	1.79547e-06	6.02185	1.39771e-05	0	0	0.010721	1.40332e-06	3.79768e-05	1.06592e-05	0.69	7e-08	4.94546e-06	5.33239e-05	0	0.370939	0.012241	2.32395	0.0766903
2011-03-30	0.5	279.364	816.953	20.0076	8.04759e-07	536.277	3.7629e-06	6.43047	1.79547e-06	6.02215	1.39778e-05	0	0	0.010721	1.40332e-06	3.79768e-05	1.06592e-05	0.69	7e-08	4.94546e-06	5.33239e-05	0	0.370939	0.012241	2.32395	0.0766903
2011-03-31	0.5	279.364	816.953	20.1992	8.12463e-07	540.531	3.77213e-06	6.43047	1.79547e-06	6.02249	1.39786e-05	0	0	0.010721	1.40332e-06	3.79768e-05	1.06592e-05	0.69	7e-08	4.94546e-06	5.33239e-05	0	0.370939	0.012241	2.32395	0.0766903
2011-04-01	1.9	279.121	814.169	20.3785	1.661e-06	545.154	3.18582e-06	35.9765	8.03707e-06	6.02287	1.81521e-05	0	0	0.010153	1.48686e-06	0.000133142	3.79787e-05	0.55	7e-08	2.81254e-06	2.09413e-05	0	0.370939	0.012241	2.32395	0.0766903
2011-04-02	1.9	279.121	814.169	22.9274	1.86876e-06	531.364	3.16062e-06	35.9765	8.03707e-06	6.0317	1.81787e-05	0	0	0.010153	1.48686e-06	0.000133142	3.79787e-05	0.55	7e-08	2.81254e-06	2.09413e-05	0	0.370939	0.012241	2.32395	0.0766903
2011-04-03	1.9	279.121	814.169	25.4177	2.07173e-06	518.139	3.13602e-06	35.9765	8.03707e-06	6.04883	1.82303e-05	0	0	0.010153	1.48686e-06	0.000133142	3.79787e-05	0.55	7e-08	2.81254e-06	2.09413e-05	0	0.370939	0.012241	2.32395	0.0766903
2011-04-04	1.9	279.608	819.736	27.8303	2.26838e-06	505.555	3.11221e-06	35.9765	8.03707e-06	6.074	1.83062e-05	0	0	0.010153	1.48686e-06	0.000133142	3.79787e-05	0.55	7e-08	2.81254e-06	2.09413e-05	0	0.370939	0.012241	2.32395	0.0766903
2011-04-05	1.9	280.582	830.869	30.1488	2.45736e-06	493.674	3.08935e-06	35.9765	8.03707e-06	6.10694	1.84055e-05	0	0	0.010153	1.48686e-06	0.000133142	3.79787e-05	0.55	7e-08	2.81254e-06	2.09413e-05	0	0.370939	0.012241	2.32395	0.0766903
2011-04-06	1.9	281.8	844.786	32.3595	2.63754e-06	482.544	3.06759e-06	35.9765	8.03707e-06	6.14731	1.85271e-05	0	0	0.010153	1.48686e-06	0.000133142	3.79787e-05	0.55	7e-08	2.81254e-06	2.09413e-05	0	0.370939	0.012241	2.32395	0.0766903
2011-04-07	1.9	283.749	867.053	34.451	2.80802e-06	472.202	3.04706e-06	35.9765	8.03707e-06	6.19471	1.867e-05	0	0	0.010153	1.48686e-06	0.000133142	3.79787e-05	0.55	7e-08	2.81254e-06	2.09413e-05	0	0.370939	0.012241	2.32395	0.0766903
2011-04-08	1.9	285.697	889.319	36.4144	2.96805e-06	462.672	3.02786e-06	35.9765	8.03707e-06	6.24875	1.88329e-05	0	0	0.010153	1.48686e-06	0.000133142	3.79787e-05	0.55	7e-08	2.81254e-06	2.09413e-05	0	0.370939	0.012241	2.32395	0.0766903
2011-04-09	1.9	287.646	911.586	38.2428	3.11708e-06	453.968	3.01008e-06	35.9765	8.03707e-06	6.30898	1.90144e-05	0	0	0.010153	1.48686e-06	0.000133142	3.79787e-05	0.55	7e-08	2.81254e-06	2.09413e-05	0	0.370939	0.012241	2.32395	0.0766903
2011-04-10	1.9	289.838	936.636	39.9314	3.25472e-06	446.095	2.9938e-06	35.9765	8.03707e-06	6.37495	1.92132e-05	0	0	0.010153	1.48686e-06	0.000133142	3.79787e-05	0.55	7e-08	2.81254e-06	2.09413e-05	0	0.370939	0.012241	2.32395	0.0766903
2011-04-11	1.9	291.787	958.903	41.4774	3.38072e-06	439.048	2.97906e-06	35.9765	8.03707e-06	6.44618	1.94279e-05	0	0	0.010153	1.48686e-06	0.000133142	3.79787e-05	0.55	7e-08	2.81254e-06	2.09413e-05	0	0.370939	0.012241	2.32395	0.0766903
2011-04-12	1.9	293.492	978.386	42.8795	3.49501e-06	432.816	2.96589e-06	35.9765	8.03707e-06	6.52222	1.96571e-05	0	0	0.010153	1.48686e-06	0.000133142	3.79787e-05	0.55	7e-08	2.81254e-06	2.09413e-05	0	0.370939	0.012241	2.32395	0.0766903
2011-04-13	7.74	294.953	995.086	44.1381	4.70774e-06	427.379	4.42235e-06	35.9765	8.03707e-06	6.60258	5.09539e-05	0	0	0.010153	2.22572e-06	0.000133142	3.79787e-05	0.55	7e-08	2.81254e-06	2.09413e-05	0	0.370939	0.012241	2.32395	0.0766903
2011-04-14	7.74	296.171	1009	45.255	4.82686e-06	422.711	4.40732e-06	35.9765	8.03707e-06	6.68679	5.16038e-05	0	0	0.010153	2.22572e-06	0.000133142	3.79787e-05	0.55	7e-08	2.81254e-06	2.09413e-05	0	0.370939	0.012241	2.32395	0.0766903
2011-04-15	7.74	297.145	1020.14	46.2332	4.93119e-06	418.783	4.39458e-06	35.9765	8.03707e-06	6.77439	5.22799e-05	0	0	0.010153	2.22572e-06	0.000133142	3.79787e-05	0.55	7e-08	2.81254e-06	2.09413e-05	0	0.370939	0.012241	2.32395	0.0766903
2011-04-16	7.74	297.876	1028.49	47.0767	5.02116e-06	415.56	4.38407e-06	35.9765	8.03707e-06	6.86493	5.29786e-05	0	0	0.010153	2.22572e-06	0.000133142	3.79787e-05	0.55	7e-08	2.81254e-06	2.09413e-05	0	0.370939	0.012241	2.32395	0.0766903
2011-04-17	7.74	298.363	1034.05	47.7906	5.0973e-06	413.004	4.37569e-06	35.9765	8.03707e-06	6.95799	5.36967e-05	0	0	0.010153	2.22572e-06	0.000133142	3.79787e-05	0.55	7e-08	2.81254e-06	2.09413e-05	0	0.370939	0.012241	2.32395	0.0766903
2011-04-18	7.74	298.85	1039.62	48.3807	5.16024e-06	411.074	4.36934e-06	35.9765	8.03707e-06	7.05314	5.4431e-05	0	0	0.010153	2.22572e-06	0.000133142	3.79787e-05	0.55	7e-08	2.81254e-06	2.09413e-05	0	0.370939	0.012241	2.32395	0.0766903
2011-04-19	7.74	299.338	1045.19	48.8535	5.21067e-06	409.725	4.36489e-06	35.9765	8.03707e-06	7.14998	5.51784e-05	0	0	0.010153	2.22572e-06	0.000133142	3.79787e-05	0.55	7e-08	2.81254e-06	2.09413e-05	0	0.370939	0.012241	2.32395	0.0766903
2011-04-20	7.74	299.825	1050.75	49.2159	5.24933e-06	408.915	4.36221e-06	35.9765	8.03707e-06	7.24816	5.5936e-05	0	0	0.010153	2.22572e-06	0.000133142	3.79787e-05	0.55	7e-08	2.81254e-06	2.09413e-05	0	0.370939	0.012241	2.32395	0.0766903
2011-04-21	7.74	300.068	1053.54	49.4755	5.27702e-06	408.596	4.36116e-06	35.9765	8.03707e-06	7.34731	5.67012e-05	0	0	0.010153	2.22572e-06	0.000133142	3.79787e-05	0.55	7e-08	2.81254e-06	2.09413e-05	0	0.370939	0.012241	2.32395	0.0766903
2011-04-22	7.74	300.068	1053.54	49.6399	5.29455e-06	408.723	4.36158e-06	35.9765	8.03707e-06	7.44711	5.74714e-05	0	0	0.010153	2.22572e-06	0.000133142	3.79787e-05	0.55	7e-08	2.81254e-06	2.09413e-05	0	0.370939	0.012241	2.32395	0.0766903
2011-04-23	7.74	300.312	1056.32	49.717	5.30277e-06	409.25	4.36332e-06	35.9765	8.03707e-06	7.54727	5.82444e-05	0	0	0.010153	2.22572e-06	0.000133142	3.79787e-05	0.55	7e-08	2.81254e-06	2.09413e-05	0	0.370939	0.012241	2.32395	0.0766903
2011-04-24	7.74	300.312	1056.32	49.7147	5.30252e-06	410.132	4.36624e-06	35.9765	8.03707e-06	7.64752	5.90181e-05	0	0	0.010153	2.22572e-06	0.000133142	3.79787e-05	0.55	7e-08	2.81254e-06	2.09413e-05	0	0.370939	0.012241	2.32395	0.0766903
2011-04-25	7.74	300.312	1056.32	49.6409	5.29466e-06	411.325	4.37017e-06	35.9765	8.03707e-06	7.74761	5.97905e-05	0	0	0.010153	2.22572e-06	0.000133142	3.79787e-05	0.55	7e-08	2.81254e-06	2.09413e-05	0	0.370939	0.012241	2.32395	0.0766903
2011-04-26	7.74	300.312	1056.32	49.5037	5.28002e-06	412.785	4.37497e-06	35.9765	8.03707e-06	7.84732	6.056e-05	0	0	0.010153	2.22572e-06	0.000133142	3.79787e-05	0.55	7e-08	2.81254e-06	2.09413e-05	0	0.370939	0.012241	2.32395	0.0766903
2011-04-27	7.74	300.068	1053.54	49.3106	5.25943e-06	414.471	4.3805e-06	35.9765	8.03707e-06	7.94646	6.13251e-05	0	0	0.010153	2.22572e-06	0.000133142	3.79787e-05	0.55	7e-08	2.81254e-06	2.09413e-05	0	0.370939	0.012241	2.32395	0.0766903
2011-04-28	7.74	299.825	1050.75	49.0693	5.23369e-06	416.344	4.38663e-06	35.9765	8.03707e-06	8.04486	6.20845e-05	0	0	0.010153	2.22572e-06	0.000133142	3.79787e-05	0.55	7e-08	2.81254e-06	2.09413e-05	0	0.370939	0.012241	2.32395	0.0766903
2011-04-29	13.5769	299.825	1050.75	48.7869	6.8083e-06	418.366	6.57491e-06	35.9765	8.03707e-06	8.14238	0.00016082	269.559	0.880911	0.010153	3.33102e-06	0.000133142	3.79787e-05	0.55	7e-08	2.81254e-06	2.09413e-05	501.224	0.370939	0.012241	2.32395	0.0766903
2011-04-30	13.1504	299.581	1047.97	48.4703	6.63258e-06	420.502	6.39413e-06	35.9765	8.03707e-06	8.23889	0.000144916	275.789	0.90127	0.010153	3.23432e-06	0.000133142	3.79787e-05	0.55	7e-08	2.81254e-06	2.09413e-05	517.072	0.370939	0.012241	2.32395	0.0766903
2011-05-01	12.3461	299.094	1042.4	48.1263	6.24237e-06	422.719	3.89768e-06	65.5283	1.42799e-05	8.3343	0.000131268	282.121	0.921965	0.535482	0.000128847	0.000128874	6.36696e-05	31	6.83e-06	9.99221e-05	0.000936478	619.695	0.370939	0.012241	2.32395	0.0766903
2011-05-02	11.3335	299.094	1042.4	47.9219	5.93266e-06	406.288	3.58997e-06	65.5283	1.42799e-05	8.42853	0.00011403	288.558	0.943	0.535482	0.000120143	0.000128874	6.36696e-05	31	6.83e-06	9.99221e-05	0.000936478	584.937	0.370939	0.012241	2.32395	0.0766903
2011-05-03	10.6547	298.607	1036.84	47.699	5.72331e-06	390.237	3.38297e-06	65.5283	1.42799e-05	8.52152	0.000105195	294.676	0.962993	0.535482	0.000114639	0.000128874	6.36696e-05	31	6.83e-06	9.99221e-05	0.000936478	647.653	0.370939	0.012241	2.32395	0.0766903
2011-05-04	10.3189	298.607	1036.84	47.4615	5.60741e-06	374.689	3.264e-06	65.5283	1.42799e-05	8.61323	0.000100814	300.873	0.983246	0.535482	0.00011201	0.000128874	6.36696e-05	31	6.83e-06	9.99221e-05	0.000936478	614.399	0.370939	0.012241	2.32395	0.0766903
2011-05-05	10.24	298.363	1034.05	47.2133	5.55787e-06	359.748	3.20557e-06	65.5283	1.42799e-05	8.70364	0.00010086	307.152	1.00376	0.535482	0.000111402	0.000128874	6.36696e-05	31	6.83e-06	9.99221e-05	0.000936478	699.825	0.370939	0.012241	2.32395	0.0766903
2011-05-06	10.5965	298.12	1031.27	46.9579	5.6193e-06	345.504	3.24459e-06	65.5283	1.42799e-05	8.79274	0.000107931	313.514	1.02456	0.535482	0.000114179	0.000128874	6.36696e-05	31	6.83e-06	9.99221e-05	0.000936478	710.641	0.370939	0.012241	2.32395	0.0766903
2011-05-07	11.1185	297.633	1025.7	46.6986	5.72426e-06	332.03	3.32252e-06	65.5283	1.42799e-05	8.88054	0.000118046	319.963	1.04563	0.535482	0.000118372	0.000128874	6.36696e-05	31	6.83e-06	9.99221e-05	0.000936478	735.642	0.370939	0.012241	2.32395	0.0766903
2011-05-08	11.7094	297.389	1022.92	46.4384	5.84937e-06	319.382	3.41951e-06	65.5283	1.42799e-05	8.96705	0.000131842	326.501	1.067	0.535482	0.000123303	0.000128874	6.36696e-05	31	6.83e-06	9.99221e-05	0.000936478	758.771	0.370939	0.012241	2.32395	0.0766903
2011-05-09	12.5494	297.145	1020.14	46.18	6.04625e-06	307.606	3.58184e-06	65.5283	1.42799e-05	9.0523	0.000152938	333.133	1.08867	0.535482	0.000130669	0.000128874	6.36696e-05	31	6.83e-06	9.99221e-05	0.000936478	777.435	0.370939	0.012241	2.32395	0.0766903
2011-05-10	13.0423	296.902	1017.35	45.9258	6.15102e-06	296.731	3.66478e-06	65.5283	1.42799e-05	9.13634	0.000168674	338.816	1.10724	0.535482	0.000135195	0.000128874	6.36696e-05	31	6.83e-06	9.99221e-05	0.000936478	797.041	0.370939	0.012241	2.32395	0.0766903
2011-05-11	14.2808	296.658	1014.57	45.6779	6.4769e-06	286.776	3.95011e-06	65.5283	1.42799e-05	9.2192	0.000210064	344.544	1.12596	0.535482	0.000147271	0.000128874	6.36696e-05	31	6.83e-06	9.99221e-05	0.000936478	736.94	0.370939	0.012241	2.32395	0.0766903
2011-05-12	16.9106	296.415	1011.79	45.4382	7.2724e-06	277.749	4.69027e-06	65.5283	1.42799e-05	9.30095	0.000325431	350.319	1.14483	0.535482	0.000176608	0.000128874	6.36696e-05	31	6.83e-06	9.99221e-05	0.000936478	672.415	0.370939	0.012241	2.32395	0.0766903
2011-05-13	15.579	295.927	1006.22	45.2082	6.8052e-06	269.648	4.23898e-06	65.5283	1.42799e-05	9.38165	0.000251498	356.145	1.16387	0.535482	0.000161087	0.000128874	6.36696e-05	31	6.83e-06	9.99221e-05	0.000936478	671.18	0.370939	0.012241	2.32395	0.0766903
2011-05-14	13.127	295.927	1006.22	44.9893	6.04913e-06	262.46	3.54866e-06	65.5283	1.42799e-05	9.46136	0.000168321	362.026	1.18309	0.535482	0.000135988	0.000128874	6.36696e-05	31	6.83e-06	9.99221e-05	0.000936478	563.565	0.370939	0.012241	2.32395	0.0766903
2011-05-15	13.5843	295.927	1006.22	44.7825	6.14948e-06	256.166	3.6351e-06	65.5283	1.42799e-05	9.54014	0.000184301	367.966	1.2025	0.535482	0.000140352	0.000128874	6.36696e-05	31	6.83e-06	9.99221e-05	0.000936478	601.726	0.370939	0.012241	2.32395	0.0766903
2011-05-16	12.5656	295.927	1006.22	44.5888	5.84228e-06	250.74	3.36569e-06	65.5283	1.42799e-05	9.61807	0.000156638	373.968	1.22212	0.535482	0.000130816	0.000128874	6.36696e-05	31	6.83e-06	9.99221e-05	0.000936478	619.907	0.370939	0.012241	2.32395	0.0766903
2011-05-17	12.123	296.171	1009	44.4086	5.70128e-06	246.149	3.2457e-06	65.5283	1.42799e-05	9.69522	0.000148277	379.832	1.24128	0.535482	0.000126877	0.000128874	6.36696e-05	31	6.83e-06	9.99221e-05	0.000936478	682.513	0.370939	0.012241	2.32395	0.0766903
2011-05-18	12.2067	296.415	1011.79	44.2426	5.70188e-06	242.355	3.24883e-06	65.5283	1.42799e-05	9.77167	0.000152145	385.757	1.26064	0.535482	0.000127612	0.000128874	6.36696e-05	31	6.83e-06	9.99221e-05	0.000936478	784.587	0.370939	0.012241	2.32395	0.0766903
2011-05-19	12.6791	295.684	1003.44	44.0909	5.80732e-06	239.318	3.34351e-06	65.5283	1.42799e-05	9.84748	0.000166508	391.748	1.28022	0.535482	0.000131845	0.000128874	6.36696e-05	31	6.83e-06	9.99221e-05	0.000936478	838.455	0.370939	0.012241	2.32395	0.0766903
2011-05-20	14.1347	295.44	1000.65	43.9536	6.19059e-06	236.991	3.68598e-06	65.5283	1.42799e-05	9.92272	0.000214086	397.81	1.30003	0.535482	0.000145791	0.000128874	6.36696e-05	31	6.83e-06	9.99221e-05	0.000936478	871.542	0.370939	0.012241	2.32395	0.0766903
2011-05-21	15.5099	295.197	997.87	43.8306	6.57688e-06	235.327	4.04446e-06	65.5283	1.42799e-05	9.99747	0.000272031	403.947	1.32009	0.535482	0.00016032	0.000128874	6.36696e-05	31	6.83e-06	9.99221e-05	0.000936478	895.572	0.370939	0.012241	2.32395	0.0766903
2011-05-22	16.3781	294.953	995.086	43.7218	6.82818e-06	234.276	4.2885e-06	65.5283	1.42799e-05	10.0718	0.000315964	410.164	1.3404	0.535482	0.00017023	0.000128874	6.36696e-05	31	6.83e-06	9.99221e-05	0.000936478	925.295	0.370939	0.012241	2.32395	0.0766903
2011-05-23	16.0179	295.197	997.87	43.6268	6.70125e-06	233.787	4.1804e-06	65.5283	1.42799e-05	10.1458	0.00029544	417.413	1.3641	0.535482	0.000166046	0.000128874	6.36696e-05	31	6.83e-06	9.99221e-05	0.000936478	895.354	0.370939	0.012241	2.32395	0.0766903
2011-05-24	15.4195	294.953	995.086	43.5452	6.5069e-06	233.809	4.01123e-06	65.5283	1.42799e-05	10.2194	0.000267253	424.801	1.38824	0.535482	0.000159322	0.000128874	6.36696e-05	31	6.83e-06	9.99221e-05	0.000936478	962.674	0.370939	0.012241	2.32395	0.0766903
2011-05-25	14.9657	295.197	997.87	43.4764	6.36228e-06	234.291	3.88994e-06	65.5283	1.42799e-05	10.2929	0.000248992	432.334	1.41286	0.535482	0.000154406	0.000128874	6.36696e-05	31	6.83e-06	9.99221e-05	0.000936478	956.265	0.370939	0.012241	2.32395	0.0766903
2011-05-26	14.3473	294.222	986.736	43.4199	6.1756e-06	235.182	3.73164e-06	65.5283	1.42799e-05	10.3661	0.000226465	440.018	1.43797	0.535482	0.000147948	0.000128874	6.36696e-05	31	6.83e-06	9.99221e-05	0.000936478	1024.44	0.370939	0.012241	2.32395	0.0766903
2011-05-27	14.8102	293.735	981.17	43.375	6.30214e-06	236.432	3.85924e-06	65.5283	1.42799e-05	10.4392	0.000247284	447.861	1.4636	0.535482	0.000152756	0.000128874	6.36696e-05	31	6.83e-06	9.99221e-05	0.000936478	986.805	0.370939	0.012241	2.32395	0.0766903
2011-05-28	15.1224	293.492	978.386	43.341	6.38839e-06	237.993	3.95142e-06	65.5283	1.42799e-05	10.5122	0.000261432	455.869	1.48977	0.535482	0.000156086	0.000128874	6.36696e-05	31	6.83e-06	9.99221e-05	0.000936478	1032.71	0.370939	0.012241	2.32395	0.0766903
2011-05-29	15.2574	293.248	975.603	43.3172	6.42469e-06	239.817	3.99789e-06	65.5283	1.42799e-05	10.5852	0.000268419	464.051	1.51651	0.535482	0.000157548	0.000128874	6.36696e-05	31	6.83e-06	9.99221e-05	0.000936478	1023.05	0.370939	0.012241	2.32395	0.0766903
2011-05-30	14.8849	293.248	975.603	43.3027	6.31331e-06	241.861	3.9066e-06	65.5283	1.42799e-05	10.6582	0.000254583	469.819	1.53536	0.535482	0.000153546	0.000128874	6.36696e-05	31	6.83e-06	9.99221e-05	0.000936478	1052.15	0.370939	0.012241	2.32395	0.0766903
2011-05-31	16.2177	292.274	964.47	43.2967	6.71203e-06	244.082	4.2955e-06	65.5283	1.42799e-05	10.7312	0.0003221	475.651	1.55442	0.535482	0.000168354	0.000128874	6.36696e-05	31	6.83e-06	9.99221e-05	0.000936478	1164.97	0.370939	0.012241	2.32395	0.0766903
2011-06-01	17.9364	292.03	961.686	43.2986	8.62869e-06	246.441	4.30072e-06	11.6433	2.59445e-06	10.8043	0.00043353	1794.02	2.20318	0.163655	5.46189e-05	0.000146676	0.000102447	40.24	2.485e-05	0.000234354	0.00317375	1274.35	0.370939	0.012241	2.32395	0.0766903
2011-06-02	19.4798	291.787	958.903	49.7264	1.06396e-05	254.728	4.8339e-06	11.6433	2.59445e-06	10.8775	0.000560805	1816.26	2.2305	0.163655	6.07639e-05	0.000146676	0.000102447	40.24	2.485e-05	0.000234354	0.00317375	1324.24	0.370939	0.012241	2.32395	0.0766903
2011-06-03	19.578	291.056	950.553	56.0379	1.20444e-05	262.97	4.91509e-06	11.6433	2.59445e-06	10.9509	0.000564829	1838.78	2.25814	0.163655	6.11776e-05	0.000146676	0.000102447	40.24	2.485e-05	0.000234354	0.00317375	1359.48	0.370939	0.012241	2.32395	0.0766903
2011-06-04	19.3572	290.812	947.77	62.1815	1.32297e-05	271.088	4.88652e-06	11.6433	2.59445e-06	11.0243	0.000543395	1861.57	2.28614	0.163655	6.02515e-05	0.000146676	0.000102447	40.24	2.485e-05	0.000234354	0.00317375	1401.55	0.370939	0.012241	2.32395	0.0766903
2011-06-05	20.5181	290.325	942.203	68.1126	1.52874e-05	279.013	5.34204e-06	11.6433	2.59445e-06	11.0979	0.000665054	1884.65	2.31448	0.163655	6.52824e-05	0.000146676	0.000102447	40.24	2.485e-05	0.000234354	0.00317375	1433.43	0.370939	0.012241	2.32395	0.0766903
2011-06-06	21.2632	290.082	939.42	73.7932	1.71406e-05	286.686	5.6717e-06	11.6433	2.59445e-06	11.1717	0.000740735	1909.84	2.34542	0.163655	6.87304e-05	0.000146676	0.000102447	40.24	2.485e-05	0.000234354	0.00317375	1629.22	0.370939	0.012241	2.32395	0.0766903
2011-06-07	21.2725	289.594	933.853	79.1916	1.84023e-05	294.054	5.72015e-06	11.6433	2.59445e-06	11.2457	0.000754895	1935.4	2.37681	0.163655	6.87744e-05	0.000146676	0.000102447	40.24	2.485e-05	0.000234354	0.00317375	1695.02	0.370939	0.012241	2.32395	0.0766903
2011-06-08	19.6355	289.107	928.286	84.2818	1.8163e-05	301.076	5.14606e-06	11.6433	2.59445e-06	11.3199	0.00057492	1961.34	2.40866	0.163655	6.14211e-05	0.000146676	0.000102447	40.24	2.485e-05	0.000234354	0.00317375	1718.25	0.370939	0.012241	2.32395	0.0766903
2011-06-09	20.3045	288.62	922.72	89.0439	1.97896e-05	307.714	5.426e-06	11.6433	2.59445e-06	11.3942	0.000633707	1987.67	2.441	0.163655	6.4326e-05	0.000146676	0.000102447	40.24	2.485e-05	0.000234354	0.00317375	1744.51	0.370939	0.012241	2.32395	0.0766903
2011-06-10	21.8279	288.133	917.153	93.4631	2.22814e-05	313.941	6.06568e-06	11.6433	2.59445e-06	11.4688	0.000818696	2014.39	2.47381	0.163655	7.14643e-05	0.000146676	0.000102447	40.24	2.485e-05	0.000234354	0.00317375	1595.92	0.370939	0.012241	2.32395	0.0766903
2011-06-11	22.9839	287.889	914.37	97.5293	2.4522e-05	319.736	6.60725e-06	11.6433	2.59445e-06	11.5435	0.000988549	2041.52	2.50713	0.163655	7.74048e-05	0.000146676	0.000102447	40.24	2.485e-05	0.000234354	0.00317375	1715.9	0.370939	0.012241	2.32395	0.0766903
2011-06-12	23.5583	287.402	908.803	101.237	2.61368e-05	325.084	6.91017e-06	11.6433	2.59445e-06	11.6185	0.00108691	2065.47	2.53654	0.163655	8.05382e-05	0.000146676	0.000102447	40.24	2.485e-05	0.000234354	0.00317375	1798.53	0.370939	0.012241	2.32395	0.0766903
2011-06-13	23.2435	287.402	908.803	104.586	2.66127e-05	329.977	6.79291e-06	11.6433	2.59445e-06	11.6937	0.00102453	2089.71	2.56631	0.163655	7.88058e-05	0.000146676	0.000102447	40.24	2.485e-05	0.000234354	0.00317375	1012.44	0.370939	0.012241	2.32395	0.0766903
2011-06-14	21.2846	286.915	903.236	107.578	2.50125e-05	334.41	5.95778e-06	11.6433	2.59445e-06	11.769	0.000739088	2114.24	2.59643	0.163655	6.88319e-05	0.000146676	0.000102447	40.24	2.485e-05	0.000234354	0.00317375	1327.03	0.370939	0.012241	2.32395	0.0766903
2011-06-15	20.0656	286.671	900.453	110.218	2.42275e-05	338.387	5.49676e-06	11.6433	2.59445e-06	11.8445	0.000615555	2139.05	2.62691	0.163655	6.32733e-05	0.000146676	0.000102447	40.24	2.485e-05	0.000234354	0.00317375	1267.46	0.370939	0.012241	2.32395	0.0766903
2011-06-16	18.7722	285.941	892.103	112.516	2.33024e-05	341.911	5.04311e-06	11.6433	2.59445e-06	11.9203	0.000508405	2164.17	2.65775	0.163655	5.78652e-05	0.000146676	0.000102447	40.24	2.485e-05	0.000234354	0.00317375	1334.72	0.370939	0.012241	2.32395	0.0766903
2011-06-17	18.9031	285.697	889.319	114.482	2.38531e-05	344.994	5.10312e-06	11.6433	2.59445e-06	11.9961	0.000535198	2189.58	2.68896	0.163655	5.8391e-05	0.000146676	0.000102447	40.24	2.485e-05	0.000234354	0.00317375	1600.12	0.370939	0.012241	2.32395	0.0766903
2011-06-18	18.7354	285.941	892.103	116.131	2.40105e-05	347.649	5.05634e-06	11.6433	2.59445e-06	12.0722	0.000517794	2215.3	2.72054	0.163655	5.77184e-05	0.000146676	0.000102447	40.24	2.485e-05	0.000234354	0.00317375	1620.9	0.370939	0.012241	2.32395	0.0766903
2011-06-19	18.6891	284.966	880.969	117.477	2.4237e-05	349.892	5.05023e-06	11.6433	2.59445e-06	12.1483	0.000518128	2241.32	2.7525	0.163655	5.75339e-05	0.000146676	0.000102447	40.24	2.485e-05	0.000234354	0.00317375	920.325	0.370939	0.012241	2.32395	0.0766903
2011-06-20	18.2948	284.966	880.969	118.538	2.40158e-05	351.741	4.92258e-06	11.6433	2.59445e-06	12.2247	0.000486736	2250.77	2.7641	0.163655	5.59881e-05	0.000146676	0.000102447	40.24	2.485e-05	0.000234354	0.00317375	1416.72	0.370939	0.012241	2.32395	0.0766903
2011-06-21	17.855	284.966	880.969	119.331	2.36917e-05	353.219	4.78149e-06	11.6433	2.59445e-06	12.3011	0.0004552	2260.2	2.77569	0.163655	5.43128e-05	0.000146676	0.000102447	40.24	2.485e-05	0.000234354	0.00317375	1479.74	0.370939	0.012241	2.32395	0.0766903
2011-06-22	17.7335	284.236	872.619	119.875	2.36669e-05	354.346	4.74623e-06	11.6433	2.59445e-06	12.3777	0.00045414	2269.62	2.78725	0.163655	5.3859e-05	0.000146676	0.000102447	40.24	2.485e-05	0.000234354	0.00317375	1449.26	0.370939	0.012241	2.32395	0.0766903
2011-06-23	17.7907	283.992	869.836	120.189	2.37916e-05	355.147	4.76835e-06	11.6433	2.59445e-06	12.4543	0.000463471	2279.01	2.79879	0.163655	5.40722e-05	0.000146676	0.000102447	40.24	2.485e-05	0.000234354	0.00317375	1202.49	0.370939	0.012241	2.32395	0.0766903
2011-06-24	17.6551	283.505	864.269	120.294	2.36641e-05	355.647	4.72595e-06	11.6433	2.59445e-06	12.5311	0.000456934	2288.39	2.8103	0.163655	5.3568e-05	0.000146676	0.000102447	40.24	2.485e-05	0.000234354	0.00317375	1498.77	0.370939	0.012241	2.32395	0.0766903
2011-06-25	18.246	283.018	858.703	120.209	2.42998e-05	355.87	4.92381e-06	11.6433	2.59445e-06	12.6079	0.000512294	2297.74	2.82179	0.163655	5.57999e-05	0.000146676	0.000102447	40.24	2.485e-05	0.000234354	0.00317375	1437.49	0.370939	0.012241	2.32395	0.0766903
2011-06-26	18.7566	282.531	853.136	119.954	2.48251e-05	355.842	5.10043e-06	11.6433	2.59445e-06	12.6848	0.000565294	2307.07	2.83324	0.163655	5.78028e-05	0.000146676	0.000102447	40.24	2.485e-05	0.000234354	0.00317375	1808.61	0.370939	0.012241	2.32395	0.0766903
2011-06-27	19.2021	282.044	847.569	119.549	2.52541e-05	355.588	5.25867e-06	11.6433	2.59445e-06	12.7618	0.000615087	2311.69	2.83892	0.163655	5.96094e-05	0.000146676	0.000102447	40.24	2.485e-05	0.000234354	0.00317375	1881.01	0.370939	0.012241	2.32395	0.0766903
2011-06-28	20.2011	281.556	842.003	119.013	2.63244e-05	355.134	5.63214e-06	11.6433	2.59445e-06	12.8388	0.00072354	2316.28	2.84456	0.163655	6.3868e-05	0.000146676	0.000102447	40.24	2.485e-05	0.000234354	0.00317375	1868.01	0.370939	0.012241	2.32395	0.0766903
2011-06-29	20.7898	281.069	836.436	118.363	2.69003e-05	354.504	5.86268e-06	11.6433	2.59445e-06	12.9159	0.000786407	2320.85	2.85016	0.163655	6.6519e-05	0.000146676	0.000102447	40.24	2.485e-05	0.000234354	0.00317375	1949.6	0.370939	0.012241	2.32395	0.0766903
2011-06-30	21.3009	281.069	836.436	117.619	2.73679e-05	353.722	6.06923e-06	11.6433	2.59445e-06	12.993	0.00085683	2325.38	2.85573	0.163655	6.89097e-05	0.000146676	0.000102447	40.24	2.485e-05	0.000234354	0.00317375	1766.22	0.370939	0.012241	2.32395	0.0766903
2011-07-01	21.4795	280.582	830.869	116.797	2.64051e-05	352.811	5.30524e-06	20.3224	7.43847e-06	13.0701	0.000857038	694.877	2.45251	0.680606	0.000320099	0.000173138	0.000134817	76.35	4.169e-05	0.000422105	0.00514239	1544.49	0.370939	0.012241	2.32395	0.0766903
2011-07-02	21.9686	280.095	825.303	111.954	2.58868e-05	357.623	5.51066e-06	20.3224	7.43847e-06	13.1473	0.000895726	696.21	2.45721	0.680606	0.0003311	0.000173138	0.000134817	76.35	4.169e-05	0.000422105	0.00514239	1736.88	0.370939	0.012241	2.32395	0.0766903
2011-07-03	22.5561	280.095	825.303	107.139	2.54529e-05	362.238	5.76176e-06	20.3224	7.43847e-06	13.2244	0.00101579	697.534	2.46188	0.680606	0.000344814	0.000173138	0.000134817	76.35	4.169e-05	0.000422105	0.00514239	1567.94	0.370939	0.012241	2.32395	0.0766903
2011-07-04	22.3693	279.608	819.736	102.398	2.41182e-05	366.629	5.70914e-06	20.3224	7.43847e-06	13.3016	0.000955536	696.111	2.45686	0.680606	0.000340391	0.000173138	0.000134817	76.35	4.169e-05	0.000422105	0.00514239	1452.98	0.370939	0.012241	2.32395	0.0766903
2011-07-05	22.2444	278.877	811.386	97.7713	2.28963e-05	370.774	5.67986e-06	20.3224	7.43847e-06	13.3787	0.000927554	694.711	2.45192	0.680606	0.000337467	0.000173138	0.000134817	76.35	4.169e-05	0.000422105	0.00514239	1100.59	0.370939	0.012241	2.32395	0.0766903
2011-07-06	22.11	278.39	805.819	93.2931	2.17129e-05	374.657	5.64558e-06	20.3224	7.43847e-06	13.4559	0.000933517	693.331	2.44705	0.680606	0.000334349	0.000173138	0.000134817	76.35	4.169e-05	0.000422105	0.00514239	1577.26	0.370939	0.012241	2.32395	0.0766903
2011-07-07	22.5761	278.39	805.819	88.9937	2.11616e-05	378.265	5.84768e-06	20.3224	7.43847e-06	13.533	0.00104824	691.973	2.44226	0.680606	0.000345291	0.000173138	0.000134817	76.35	4.169e-05	0.000422105	0.00514239	1424.88	0.370939	0.012241	2.32395	0.0766903
2011-07-08	23.6195	278.146	803.036	84.898	2.11814e-05	381.59	6.30176e-06	20.3224	7.43847e-06	13.6101	0.0012861	690.634	2.43753	0.680606	0.000371095	0.000173138	0.000134817	76.35	4.169e-05	0.000422105	0.00514239	1596.48	0.370939	0.012241	2.32395	0.0766903
2011-07-09	24.1667	277.903	800.253	81.0267	2.07314e-05	384.626	6.56061e-06	20.3224	7.43847e-06	13.6872	0.00144295	689.314	2.43287	0.680606	0.00038539	0.000173138	0.000134817	76.35	4.169e-05	0.000422105	0.00514239	1502.87	0.370939	0.012241	2.32395	0.0766903
2011-07-10	24.3286	277.659	797.469	77.3961	1.99508e-05	387.373	6.64908e-06	20.3224	7.43847e-06	13.7643	0.001464	688.013	2.42828	0.680606	0.000389726	0.000173138	0.000134817	76.35	4.169e-05	0.000422105	0.00514239	1728.39	0.370939	0.012241	2.32395	0.0766903
2011-07-11	25.0578	277.172	791.903	74.0184	1.97316e-05	389.831	7.00629e-06	20.3224	7.43847e-06	13.8414	0.00166353	689.608	2.43391	0.680606	0.000409859	0.000173138	0.000134817	76.35	4.169e-05	0.000422105	0.00514239	1751.56	0.370939	0.012241	2.32395	0.0766903
2011-07-12	24.7259	277.416	794.686	70.902	1.86142e-05	392.005	6.85932e-06	20.3224	7.43847e-06	13.9184	0.00149384	691.192	2.4395	0.680606	0.00040057	0.000173138	0.000134817	76.35	4.169e-05	0.000422105	0.00514239	1414	0.370939	0.012241	2.32395	0.0766903
2011-07-13	22.99	276.928	789.119	68.0521	1.64933e-05	393.901	6.0933e-06	20.3224	7.43847e-06	13.9954	0.0011226	692.764	2.44505	0.680606	0.000355304	0.000173138	0.000134817	76.35	4.169e-05	0.000422105	0.00514239	1621.42	0.370939	0.012241	2.32395	0.0766903
2011-07-14	22.7973	276.198	780.769	65.4704	1.57274e-05	395.529	6.02042e-06	20.3224	7.43847e-06	14.0723	0.00111786	694.325	2.45056	0.680606	0.000350606	0.000173138	0.000134817	76.35	4.169e-05	0.000422105	0.00514239	1683.61	0.370939	0.012241	2.32395	0.0766903
2011-07-15	22.3674	276.441	783.553	63.156	1.48741e-05	396.899	5.85053e-06	20.3224	7.43847e-06	14.1493	0.0010155	695.874	2.45603	0.680606	0.000340347	0.000173138	0.000134817	76.35	4.169e-05	0.000422105	0.00514239	1176.05	0.370939	0.012241	2.32395	0.0766903
2011-07-16	21.8977	275.954	777.986	61.1053	1.40832e-05	398.023	5.66872e-06	20.3224	7.43847e-06	14.2262	0.000959934	697.412	2.46145	0.680606	0.000329482	0.000173138	0.000134817	76.35	4.169e-05	0.000422105	0.00514239	1312.19	0.370939	0.012241	2.32395	0.0766903
2011-07-17	21.4899	275.71	775.203	59.3124	1.34156e-05	398.914	5.51508e-06	20.3224	7.43847e-06	14.303	0.000917751	698.938	2.46684	0.680606	0.00032033	0.000173138	0.000134817	76.35	4.169e-05	0.000422105	0.00514239	1355.08	0.370939	0.012241	2.32395	0.0766903
2011-07-18	21.641	275.223	769.636	57.7694	1.31579e-05	399.587	5.57588e-06	20.3224	7.43847e-06	14.3799	0.000955446	700.453	2.47219	0.680606	0.000323692	0.000173138	0.000134817	76.35	4.169e-05	0.000422105	0.00514239	1781.88	0.370939	0.012241	2.32395	0.0766903
2011-07-19	22.159	274.736	764.069	56.4668	1.31716e-05	400.057	5.78108e-06	20.3224	7.43847e-06	14.4567	0.00106684	696.791	2.45926	0.680606	0.000335482	0.000173138	0.000134817	76.35	4.169e-05	0.000422105	0.00514239	1387.53	0.370939	0.012241	2.32395	0.0766903
2011-07-20	22.6611	274.005	755.719	55.3937	1.32236e-05	400.339	5.98645e-06	20.3224	7.43847e-06	14.5335	0.0011629	693.204	2.4466	0.680606	0.000347324	0.000173138	0.000134817	76.35	4.169e-05	0.000422105	0.00514239	1233.4	0.370939	0.012241	2.32395	0.0766903
2011-07-21	22.8375	274.005	755.719	54.5377	1.31254e-05	400.449	6.06033e-06	20.3224	7.43847e-06	14.6102	0.00116646	689.689	2.4342	0.680606	0.00035158	0.000173138	0.000134817	76.35	4.169e-05	0.000422105	0.00514239	1625.21	0.370939	0.012241	2.32395	0.0766903
2011-07-22	23.3043	273.518	750.152	53.8857	1.32503e-05	400.404	6.25872e-06	20.3224	7.43847e-06	14.687	0.00124888	686.244	2.42204	0.680606	0.000363102	0.000173138	0.000134817	76.35	4.169e-05	0.000422105	0.00514239	1676.79	0.370939	0.012241	2.32395	0.0766903
2011-07-23	23.5431	273.518	750.152	53.4238	1.3282e-05	400.22	6.36193e-06	20.3224	7.43847e-06	14.7637	0.00132042	682.868	2.41012	0.680606	0.000369143	0.000173138	0.000134817	76.35	4.169e-05	0.000422105	0.00514239	1454.59	0.370939	0.012241	2.32395	0.0766903
2011-07-24	22.6753	273.518	750.152	53.1377	1.26934e-05	399.912	5.99033e-06	20.3224	7.43847e-06	14.8404	0.00111984	679.559	2.39844	0.680606	0.000347664	0.000173138	0.000134817	76.35	4.169e-05	0.000422105	0.00514239	1252.92	0.370939	0.012241	2.32395	0.0766903
2011-07-25	22.1799	272.544	739.019	53.0126	1.23778e-05	399.495	5.78693e-06	20.3224	7.43847e-06	14.917	0.00105266	676.122	2.38631	0.680606	0.000335967	0.000173138	0.000134817	76.35	4.169e-05	0.000422105	0.00514239	1583.91	0.370939	0.012241	2.32395	0.0766903
2011-07-26	22.5569	272.3	736.236	53.0337	1.25996e-05	398.985	5.93725e-06	20.3224	7.43847e-06	14.9937	0.00114932	672.754	2.37443	0.680606	0.000344831	0.000173138	0.000134817	76.35	4.169e-05	0.000422105	0.00514239	1415.92	0.370939	0.012241	2.32395	0.0766903
2011-07-27	23.4114	272.057	733.452	53.1862	1.3143e-05	398.397	6.29537e-06	20.3224	7.43847e-06	15.0703	0.00130217	669.453	2.36277	0.680606	0.000365798	0.000173138	0.000134817	76.35	4.169e-05	0.000422105	0.00514239	1429.57	0.370939	0.012241	2.32395	0.0766903
2011-07-28	24.0982	272.057	733.452	53.4553	1.3634e-05	397.743	6.59791e-06	20.3224	7.43847e-06	15.1469	0.00147355	666.216	2.35135	0.680606	0.000383572	0.000173138	0.000134817	76.35	4.169e-05	0.000422105	0.00514239	1323.75	0.370939	0.012241	2.32395	0.0766903
2011-07-29	23.9422	272.3	736.236	53.8268	1.36304e-05	397.037	6.52358e-06	20.3224	7.43847e-06	15.2235	0.00141957	663.041	2.34014	0.680606	0.00037946	0.000173138	0.000134817	76.35	4.169e-05	0.000422105	0.00514239	1101.42	0.370939	0.012241	2.32395	0.0766903
2011-07-30	23.4527	271.813	730.669	54.2866	1.34405e-05	396.291	6.30301e-06	20.3224	7.43847e-06	15.3001	0.00132185	659.927	2.32915	0.680606	0.000366844	0.000173138	0.000134817	76.35	4.169e-05	0.000422105	0.00514239	1265.45	0.370939	0.012241	2.32395	0.0766903
2011-07-31	23.4307	271.083	722.319	54.8214	1.35591e-05	395.517	6.28964e-06	20.3224	7.43847e-06	15.3766	0.0013274	656.873	2.31837	0.680606	0.000366288	0.000173138	0.000134817	76.35	4.169e-05	0.000422105	0.00514239	1434.4	0.370939	0.012241	2.32395	0.0766903
2011-08-01	22.4739	270.352	713.969	55.4183	1.53619e-05	439.926	5.09144e-06	49.0677	1.22482e-05	15.4532	0.0011287	587.558	1.92012	0.365153	0.000164042	0.000202583	0.000124391	41.37	1.525e-05	0.00032383	0.00480364	1303.88	0.370939	0.012241	2.32395	0.0766903
2011-08-02	20.7626	270.108	711.186	51.4595	1.31835e-05	439.786	4.52335e-06	49.0677	1.22482e-05	15.5297	0.00087815	584.01	1.90853	0.365153	0.000145753	0.000202583	0.000124391	41.37	1.525e-05	0.00032383	0.00480364	1306.37	0.370939	0.012241	2.32395	0.0766903
2011-08-03	20.3593	270.108	711.186	47.627	1.19772e-05	439.662	4.39868e-06	49.0677	1.22482e-05	15.5978	0.00084959	580.225	1.89616	0.365153	0.000141748	0.000202583	0.000124391	41.37	1.525e-05	0.00032383	0.00480364	1524.46	0.370939	0.012241	2.32395	0.0766903
2011-08-04	20.7861	269.865	708.402	43.9466	1.1271e-05	439.553	4.52994e-06	49.0677	1.22482e-05	15.6577	0.000946772	576.217	1.88306	0.365153	0.000145989	0.000202583	0.000124391	41.37	1.525e-05	0.00032383	0.00480364	1519.3	0.370939	0.012241	2.32395	0.0766903
2011-08-05	21.6234	269.621	705.619	40.4399	1.07794e-05	439.46	4.79938e-06	49.0677	1.22482e-05	15.7095	0.0011202	572.001	1.86928	0.365153	0.000154683	0.000202583	0.000124391	41.37	1.525e-05	0.00032383	0.00480364	1428.66	0.370939	0.012241	2.32395	0.0766903
2011-08-06	21.4894	269.621	705.619	37.1246	9.83477e-06	439.382	4.75488e-06	49.0677	1.22482e-05	15.7535	0.0010645	567.593	1.85488	0.365153	0.000153257	0.000202583	0.000124391	41.37	1.525e-05	0.00032383	0.00480364	1223.73	0.370939	0.012241	2.32395	0.0766903
2011-08-07	21.5112	269.377	702.836	34.0147	9.01999e-06	439.318	4.76186e-06	49.0677	1.22482e-05	15.7901	0.00103564	563.013	1.83991	0.365153	0.000153488	0.000202583	0.000124391	41.37	1.525e-05	0.00032383	0.00480364	1350.67	0.370939	0.012241	2.32395	0.0766903
2011-08-08	21.18	269.377	702.836	31.1207	8.12763e-06	439.267	4.65396e-06	49.0677	1.22482e-05	15.8197	0.000952558	560.744	1.8325	0.365153	0.000150016	0.000202583	0.000124391	41.37	1.525e-05	0.00032383	0.00480364	1078.23	0.370939	0.012241	2.32395	0.0766903
2011-08-09	20.4051	269.377	702.836	28.45	7.16966e-06	439.228	4.41128e-06	49.0677	1.22482e-05	15.8426	0.000834602	558.268	1.82441	0.365153	0.000142197	0.000202583	0.000124391	41.37	1.525e-05	0.00032383	0.00480364	1190.76	0.370939	0.012241	2.32395	0.0766903
2011-08-10	18.5807	269.377	702.836	26.0069	6.02585e-06	439.201	3.88888e-06	49.0677	1.22482e-05	15.8594	0.000633927	555.604	1.8157	0.365153	0.00012536	0.000202583	0.000124391	41.37	1.525e-05	0.00032383	0.00480364	1004.02	0.370939	0.012241	2.32395	0.0766903
2011-08-11	17.596	268.647	694.486	23.7932	5.26853e-06	439.185	3.63312e-06	49.0677	1.22482e-05	15.8703	0.000548499	552.77	1.80644	0.365153	0.000117117	0.000202583	0.000124391	41.37	1.525e-05	0.00032383	0.00480364	1173.81	0.370939	0.012241	2.32395	0.0766903
2011-08-12	17.0343	267.672	683.352	21.8081	4.70563e-06	439.178	3.49481e-06	49.0677	1.22482e-05	15.876	0.00050275	549.786	1.79669	0.365153	0.000112659	0.000202583	0.000124391	41.37	1.525e-05	0.00032383	0.00480364	736.949	0.370939	0.012241	2.32395	0.0766903
2011-08-13	16.6352	267.429	680.569	20.0484	4.24717e-06	439.181	3.3998e-06	49.0677	1.22482e-05	15.8769	0.000472021	546.671	1.78651	0.365153	0.000109596	0.000202583	0.000124391	41.37	1.525e-05	0.00032383	0.00480364	967.006	0.370939	0.012241	2.32395	0.0766903
2011-08-14	17.5714	267.185	677.786	18.5094	4.09387e-06	439.191	3.62694e-06	49.0677	1.22482e-05	15.8735	0.000559892	543.442	1.77595	0.365153	0.000116917	0.000202583	0.000124391	41.37	1.525e-05	0.00032383	0.00480364	1189.03	0.370939	0.012241	2.32395	0.0766903
2011-08-15	18.1957	267.185	677.786	17.1843	3.91165e-06	439.208	3.78684e-06	49.0677	1.22482e-05	15.8662	0.000619317	536.325	1.7527	0.365153	0.00012207	0.000202583	0.000124391	41.37	1.525e-05	0.00032383	0.00480364	1024.88	0.370939	0.012241	2.32395	0.0766903
2011-08-16	18.9229	267.185	677.786	16.0649	3.78139e-06	439.232	3.98199e-06	49.0677	1.22482e-05	15.8554	0.000705068	529.272	1.72965	0.365153	0.000128359	0.000202583	0.000124391	41.37	1.525e-05	0.00032383	0.00480364	1156.31	0.370939	0.012241	2.32395	0.0766903
2011-08-17	19.8991	267.185	677.786	15.1419	3.72801e-06	439.261	4.25984e-06	49.0677	1.22482e-05	15.8417	0.000826659	522.295	1.70685	0.365153	0.000137313	0.000202583	0.000124391	41.37	1.525e-05	0.00032383	0.00480364	1172.51	0.370939	0.012241	2.32395	0.0766903
2011-08-18	19.9509	266.942	675.002	14.4049	3.55504e-06	439.294	4.27523e-06	49.0677	1.22482e-05	15.8255	0.000821942	515.405	1.68433	0.365153	0.000137805	0.000202583	0.000124391	41.37	1.525e-05	0.00032383	0.00480364	1237.96	0.370939	0.012241	2.32395	0.0766903
2011-08-19	19.8625	266.698	672.219	13.8427	3.40239e-06	439.331	4.2493e-06	49.0677	1.22482e-05	15.8071	0.000806553	508.614	1.66214	0.365153	0.000136966	0.000202583	0.000124391	41.37	1.525e-05	0.00032383	0.00480364	1255.21	0.370939	0.012241	2.32395	0.0766903
2011-08-20	18.5891	266.211	666.652	13.4433	3.11603e-06	439.371	3.89159e-06	49.0677	1.22482e-05	15.7871	0.000632842	501.929	1.64029	0.365153	0.000125433	0.000202583	0.000124391	41.37	1.525e-05	0.00032383	0.00480364	564.645	0.370939	0.012241	2.32395	0.0766903
2011-08-21	18.1831	266.455	669.436	13.1946	3.00173e-06	439.414	3.78409e-06	49.0677	1.22482e-05	15.7657	0.000588166	495.359	1.61882	0.365153	0.000121964	0.000202583	0.000124391	41.37	1.525e-05	0.00032383	0.00480364	997.136	0.370939	0.012241	2.32395	0.0766903
2011-08-22	17.9815	266.455	669.436	13.0838	2.94903e-06	439.458	3.73186e-06	49.0677	1.22482e-05	15.7433	0.000574612	491.447	1.60603	0.365153	0.000120277	0.000202583	0.000124391	41.37	1.525e-05	0.00032383	0.00480364	991.051	0.370939	0.012241	2.32395	0.0766903
2011-08-23	18.1801	266.211	666.652	13.0984	2.97945e-06	439.503	3.78354e-06	49.0677	1.22482e-05	15.7202	0.000594133	487.564	1.59335	0.365153	0.000121939	0.000202583	0.000124391	41.37	1.525e-05	0.00032383	0.00480364	1100.36	0.370939	0.012241	2.32395	0.0766903
2011-08-24	18.8475	266.211	666.652	13.2257	3.1023e-06	439.548	3.96218e-06	49.0677	1.22482e-05	15.6967	0.000666807	483.72	1.58078	0.365153	0.000127692	0.000202583	0.000124391	41.37	1.525e-05	0.00032383	0.00480364	1426.54	0.370939	0.012241	2.32395	0.0766903
2011-08-25	19.4418	265.967	663.869	13.4531	3.24319e-06	439.594	4.12835e-06	49.0677	1.22482e-05	15.6732	0.000741696	479.921	1.56837	0.365153	0.000133043	0.000202583	0.000124391	41.37	1.525e-05	0.00032383	0.00480364	1345.45	0.370939	0.012241	2.32395	0.0766903
2011-08-26	19.7733	265.967	663.869	13.7683	3.37025e-06	439.639	4.22413e-06	49.0677	1.22482e-05	15.6498	0.00079693	476.175	1.55613	0.365153	0.000136125	0.000202583	0.000124391	41.37	1.525e-05	0.00032383	0.00480364	1304.79	0.370939	0.012241	2.32395	0.0766903
2011-08-27	19.4201	265.724	661.086	14.1594	3.41006e-06	439.683	4.12243e-06	49.0677	1.22482e-05	15.6267	0.000732729	472.487	1.54407	0.365153	0.000132844	0.000202583	0.000124391	41.37	1.525e-05	0.00032383	0.00480364	1410.85	0.370939	0.012241	2.32395	0.0766903
2011-08-28	19.292	265.724	661.086	14.6149	3.49906e-06	439.725	4.08623e-06	49.0677	1.22482e-05	15.6042	0.000698937	468.861	1.53223	0.365153	0.000131673	0.000202583	0.000124391	41.37	1.525e-05	0.00032383	0.00480364	1047.45	0.370939	0.012241	2.32395	0.0766903
2011-08-29	18.3324	265.724	661.086	15.1238	3.46437e-06	439.767	3.82427e-06	49.0677	1.22482e-05	15.5824	0.000599319	465.303	1.5206	0.365153	0.000123228	0.000202583	0.000124391	41.37	1.525e-05	0.00032383	0.00480364	1203.61	0.370939	0.012241	2.32395	0.0766903
2011-08-30	17.1758	266.211	666.652	15.6757	3.40454e-06	439.806	3.53072e-06	49.0677	1.22482e-05	15.5615	0.000503044	461.813	1.50919	0.365153	0.000113766	0.000202583	0.000124391	41.37	1.525e-05	0.00032383	0.00480364	1112.31	0.370939	0.012241	2.32395	0.0766903
2011-08-31	16.2636	265.48	658.302	16.2607	3.38632e-06	439.844	3.3152e-06	49.0677	1.22482e-05	15.5416	0.000437351	458.396	1.49803	0.365153	0.000106819	0.000202583	0.000124391	41.37	1.525e-05	0.00032383	0.00480364	943.636	0.370939	0.012241	2.32395	0.0766903
2011-09-01	15.8113	264.749	649.952	16.8697	2.84147e-06	439.879	3.92594e-06	13.0876	4.79092e-06	15.5228	0.000407909	455.053	1.4871	0.166211	4.68013e-05	0.00013659	7.27547e-05	39.55	1.337e-05	0.00033318	0.0061308	956.494	0.370939	0.012241	2.32395	0.0766903
2011-09-02	15.7789	264.262	644.386	24.3069	4.08805e-06	446.512	3.93538e-06	13.0876	4.79092e-06	15.1324	0.000402379	440.923	1.44092	0.166211	4.66967e-05	0.00013659	7.27547e-05	39.55	1.337e-05	0.00033318	0.0061308	1029.68	0.370939	0.012241	2.32395	0.0766903
2011-09-03	15.9978	264.019	641.602	31.6218	5.37219e-06	453.017	4.01331e-06	13.0876	4.79092e-06	14.7503	0.000408842	427.204	1.39609	0.166211	4.74083e-05	0.00013659	7.27547e-05	39.55	1.337e-05	0.00033318	0.0061308	990.609	0.370939	0.012241	2.32395	0.0766903
2011-09-04	16.2298	263.775	638.819	38.7534	6.65448e-06	459.341	4.0957e-06	13.0876	4.79092e-06	14.3796	0.000410631	413.976	1.35286	0.166211	4.81741e-05	0.00013659	7.27547e-05	39.55	1.337e-05	0.00033318	0.0061308	1224.67	0.370939	0.012241	2.32395	0.0766903
2011-09-05	16.8191	263.775	638.819	45.6487	8.05412e-06	465.439	4.28333e-06	13.0876	4.79092e-06	14.0228	0.000438077	399.877	1.30679	0.166211	5.01755e-05	0.00013659	7.27547e-05	39.55	1.337e-05	0.00033318	0.0061308	1204.52	0.370939	0.012241	2.32395	0.0766903
2011-09-06	15.867	264.019	641.602	52.2624	8.82547e-06	471.273	4.02621e-06	13.0876	4.79092e-06	13.682	0.000358495	386.497	1.26306	0.166211	4.69818e-05	0.00013659	7.27547e-05	39.55	1.337e-05	0.00033318	0.0061308	787.197	0.370939	0.012241	2.32395	0.0766903
2011-09-07	15.831	263.775	638.819	58.5566	9.87201e-06	476.811	4.0308e-06	13.0876	4.79092e-06	13.3592	0.000348919	373.866	1.22178	0.166211	4.68653e-05	0.00013659	7.27547e-05	39.55	1.337e-05	0.00033318	0.0061308	1063.37	0.370939	0.012241	2.32395	0.0766903
2011-09-08	15.883	263.532	636.036	64.5002	1.09001e-05	482.026	4.05896e-06	13.0876	4.79092e-06	13.0556	0.000344162	362.004	1.18302	0.166211	4.70339e-05	0.00013659	7.27547e-05	39.55	1.337e-05	0.00033318	0.0061308	818.858	0.370939	0.012241	2.32395	0.0766903
2011-09-09	15.4126	263.044	630.469	70.0689	1.15874e-05	486.901	3.94146e-06	13.0876	4.79092e-06	12.7725	0.000313947	350.92	1.1468	0.166211	4.55301e-05	0.00013659	7.27547e-05	39.55	1.337e-05	0.00033318	0.0061308	1041.87	0.370939	0.012241	2.32395	0.0766903
2011-09-10	15.0573	263.044	630.469	75.2445	1.22414e-05	491.418	3.85692e-06	13.0876	4.79092e-06	12.5106	0.000292875	340.614	1.11312	0.166211	4.44262e-05	0.00013659	7.27547e-05	39.55	1.337e-05	0.00033318	0.0061308	998.613	0.370939	0.012241	2.32395	0.0766903
2011-09-11	15.0628	262.557	624.902	80.0145	1.30207e-05	495.57	3.86847e-06	13.0876	4.79092e-06	12.2705	0.000292218	331.079	1.08196	0.166211	4.44431e-05	0.00013659	7.27547e-05	39.55	1.337e-05	0.00033318	0.0061308	1082.24	0.370939	0.012241	2.32395	0.0766903
2011-09-12	15.13	262.557	624.902	84.3718	1.37723e-05	499.351	3.89564e-06	13.0876	4.79092e-06	12.0522	0.000291131	323.018	1.05561	0.166211	4.46499e-05	0.00013659	7.27547e-05	39.55	1.337e-05	0.00033318	0.0061308	848.262	0.370939	0.012241	2.32395	0.0766903
2011-09-13	15.0945	263.532	636.036	88.314	1.43922e-05	502.76	3.89429e-06	13.0876	4.79092e-06	11.8559	0.000279826	315.647	1.03153	0.166211	4.45404e-05	0.00013659	7.27547e-05	39.55	1.337e-05	0.00033318	0.0061308	661.396	0.370939	0.012241	2.32395	0.0766903
2011-09-14	14.2177	264.506	647.169	91.8434	1.43751e-05	505.801	3.67229e-06	13.0876	4.79092e-06	11.6813	0.000238887	308.948	1.00964	0.166211	4.19229e-05	0.00013659	7.27547e-05	39.55	1.337e-05	0.00033318	0.0061308	975.166	0.370939	0.012241	2.32395	0.0766903
2011-09-15	13.6139	263.044	630.469	94.9658	1.44562e-05	508.479	3.52803e-06	13.0876	4.79092e-06	11.528	0.000214944	302.896	0.989857	0.166211	4.02102e-05	0.00013659	7.27547e-05	39.55	1.337e-05	0.00033318	0.0061308	903.664	0.370939	0.012241	2.32395	0.0766903
2011-09-16	12.9314	262.07	619.335	97.6907	1.44108e-05	510.805	3.37033e-06	13.0876	4.79092e-06	11.3954	0.000191149	297.463	0.9721	0.166211	3.83584e-05	0.00013659	7.27547e-05	39.55	1.337e-05	0.00033318	0.0061308	756.719	0.370939	0.012241	2.32395	0.0766903
2011-09-17	13.1105	261.583	613.769	100.031	1.48783e-05	512.791	3.41641e-06	13.0876	4.79092e-06	11.2827	0.000197909	292.616	0.956263	0.166211	3.88361e-05	0.00013659	7.27547e-05	39.55	1.337e-05	0.00033318	0.0061308	943.101	0.370939	0.012241	2.32395	0.0766903
2011-09-18	13.1363	261.339	610.985	102.001	1.51893e-05	514.45	3.42591e-06	13.0876	4.79092e-06	11.189	0.000199199	288.324	0.942235	0.166211	3.89052e-05	0.00013659	7.27547e-05	39.55	1.337e-05	0.00033318	0.0061308	986.784	0.370939	0.012241	2.32395	0.0766903
2011-09-19	12.9772	260.852	605.419	103.618	1.53176e-05	515.798	3.39123e-06	13.0876	4.79092e-06	11.1135	0.000190393	284.853	0.930892	0.166211	3.84801e-05	0.00013659	7.27547e-05	39.55	1.337e-05	0.00033318	0.0061308	726.965	0.370939	0.012241	2.32395	0.0766903
2011-09-20	13.2491	261.339	610.985	104.902	1.57027e-05	516.854	3.45771e-06	13.0876	4.79092e-06	11.055	0.000197794	281.853	0.921089	0.166211	3.92096e-05	0.00013659	7.27547e-05	39.55	1.337e-05	0.00033318	0.0061308	777.496	0.370939	0.012241	2.32395	0.0766903
2011-09-21	12.889	261.096	608.202	105.873	1.55874e-05	517.635	3.37434e-06	13.0876	4.79092e-06	11.0125	0.000184607	279.289	0.912709	0.166211	3.82463e-05	0.00013659	7.27547e-05	39.55	1.337e-05	0.00033318	0.0061308	491.111	0.370939	0.012241	2.32395	0.0766903
2011-09-22	13.0025	261.339	610.985	106.553	1.57697e-05	518.162	3.40198e-06	13.0876	4.79092e-06	10.9847	0.000187775	277.124	0.905634	0.166211	3.85474e-05	0.00013659	7.27547e-05	39.55	1.337e-05	0.00033318	0.0061308	711.584	0.370939	0.012241	2.32395	0.0766903
2011-09-23	12.5628	261.339	610.985	106.964	1.55132e-05	518.455	3.30079e-06	13.0876	4.79092e-06	10.9705	0.000175672	275.322	0.899746	0.166211	3.73942e-05	0.00013659	7.27547e-05	39.55	1.337e-05	0.00033318	0.0061308	963.61	0.370939	0.012241	2.32395	0.0766903
2011-09-24	11.6984	260.609	602.635	107.128	1.49307e-05	518.534	3.10961e-06	13.0876	4.79092e-06	10.9686	0.000153738	273.847	0.894925	0.166211	3.52268e-05	0.00013659	7.27547e-05	39.55	1.337e-05	0.00033318	0.0061308	826.971	0.370939	0.012241	2.32395	0.0766903
2011-09-25	11.6524	260.121	597.069	107.069	1.48909e-05	518.42	3.09953e-06	13.0876	4.79092e-06	10.9778	0.00015307	272.664	0.891059	0.166211	3.51149e-05	0.00013659	7.27547e-05	39.55	1.337e-05	0.00033318	0.0061308	862.21	0.370939	0.012241	2.32395	0.0766903
2011-09-26	12.5757	260.121	597.069	106.81	1.55001e-05	518.133	3.3031e-06	13.0876	4.79092e-06	10.997	0.000179154	271.459	0.887122	0.166211	3.74276e-05	0.00013659	7.27547e-05	39.55	1.337e-05	0.00033318	0.0061308	874.849	0.370939	0.012241	2.32395	0.0766903
2011-09-27	12.6792	260.121	597.069	106.373	1.55104e-05	517.693	3.32591e-06	13.0876	4.79092e-06	11.0249	0.000182655	270.484	0.883935	0.166211	3.7696e-05	0.00013659	7.27547e-05	39.55	1.337e-05	0.00033318	0.0061308	786.001	0.370939	0.012241	2.32395	0.0766903
2011-09-28	12.4325	259.878	594.285	105.78	1.52497e-05	517.12	3.26859e-06	13.0876	4.79092e-06	11.0605	0.000175754	269.706	0.881391	0.166211	3.70591e-05	0.00013659	7.27547e-05	39.55	1.337e-05	0.00033318	0.0061308	779.753	0.370939	0.012241	2.32395	0.0766903
2011-09-29	12.2641	259.634	591.502	105.053	1.50279e-05	516.434	3.22945e-06	13.0876	4.79092e-06	11.1024	0.00017288	269.094	0.879391	0.166211	3.66304e-05	0.00013659	7.27547e-05	39.55	1.337e-05	0.00033318	0.0061308	762.928	0.370939	0.012241	2.32395	0.0766903
2011-09-30	13.3381	259.634	591.502	104.213	1.56637e-05	515.651	3.47654e-06	13.0876	4.79092e-06	11.1498	0.000209324	268.619	0.87784	0.166211	3.94515e-05	0.00013659	7.27547e-05	39.55	1.337e-05	0.00033318	0.0061308	885.052	0.370939	0.012241	2.32395	0.0766903
2011-10-01	13.2458	258.66	580.369	103.279	1.66866e-05	514.791	4.15339e-06	24.7309	8.95201e-06	11.2016	0.000204846	268.256	0.876652	0.228194	6.40109e-05	0.000188648	7.64878e-05	24.45	4.32e-06	0.000307968	0.00612201	809.957	0.370939	0.012241	2.32395	0.0766903
2011-10-02	12.4531	259.147	585.935	101.167	1.57594e-05	496.268	3.88766e-06	24.7309	8.95201e-06	11.1621	0.000179647	265.722	0.868374	0.228194	6.06e-05	0.000188648	7.64878e-05	24.45	4.32e-06	0.000307968	0.00612201	779.117	0.370939	0.012241	2.32395	0.0766903
2011-10-03	11.9894	259.391	588.719	99.0182	1.50987e-05	478.036	3.72166e-06	24.7309	8.95201e-06	11.1225	0.000164916	263.219	0.860193	0.228194	5.86894e-05	0.000188648	7.64878e-05	24.45	4.32e-06	0.000307968	0.00612201	233.29	0.370939	0.012241	2.32395	0.0766903
2011-10-04	12.0521	259.391	588.719	96.8583	1.48121e-05	460.246	3.69413e-06	24.7309	8.95201e-06	11.083	0.000163974	260.745	0.852108	0.228194	5.89442e-05	0.000188648	7.64878e-05	24.45	4.32e-06	0.000307968	0.00612201	432.145	0.370939	0.012241	2.32395	0.0766903
2011-10-05	11.4754	259.634	591.502	94.71	1.4104e-05	443.032	3.50816e-06	24.7309	8.95201e-06	11.0435	0.000149399	258.3	0.844118	0.228194	5.66424e-05	0.000188648	7.64878e-05	24.45	4.32e-06	0.000307968	0.00612201	719.817	0.370939	0.012241	2.32395	0.0766903
2011-10-06	11.0675	259.634	591.502	92.5935	1.35322e-05	426.51	3.37074e-06	24.7309	8.95201e-06	11.0039	0.000140098	255.883	0.83622	0.228194	5.50686e-05	0.000188648	7.64878e-05	24.45	4.32e-06	0.000307968	0.00612201	367.332	0.370939	0.012241	2.32395	0.0766903
2011-10-07	11.5082	260.121	597.069	90.5268	1.35014e-05	410.775	3.43468e-06	24.7309	8.95201e-06	10.9644	0.000150182	253.494	0.828413	0.228194	5.67709e-05	0.000188648	7.64878e-05	24.45	4.32e-06	0.000307968	0.00612201	717.096	0.370939	0.012241	2.32395	0.0766903
2011-10-08	10.1437	259.147	585.935	88.5257	1.23989e-05	395.905	3.09021e-06	24.7309	8.95201e-06	10.9249	0.000121029	251.133	0.820696	0.228194	5.16644e-05	0.000188648	7.64878e-05	24.45	4.32e-06	0.000307968	0.00612201	567.219	0.370939	0.012241	2.32395	0.0766903
2011-10-09	10.1683	258.66	580.369	86.6035	1.21434e-05	381.964	3.06125e-06	24.7309	8.95201e-06	10.8853	0.000121959	248.798	0.813067	0.228194	5.17522e-05	0.000188648	7.64878e-05	24.45	4.32e-06	0.000307968	0.00612201	693.434	0.370939	0.012241	2.32395	0.0766903
2011-10-10	9.46115	259.878	594.285	84.7716	1.15057e-05	368.997	2.88426e-06	24.7309	8.95201e-06	10.8458	0.000108534	246.49	0.805524	0.228194	4.92848e-05	0.000188648	7.64878e-05	24.45	4.32e-06	0.000307968	0.00612201	351.039	0.370939	0.012241	2.32395	0.0766903
2011-10-11	9.03979	258.904	583.152	83.0393	1.1054e-05	357.036	2.77305e-06	24.7309	8.95201e-06	10.6814	9.97093e-05	241.385	0.788841	0.228194	4.7871e-05	0.000188648	7.64878e-05	24.45	4.32e-06	0.000307968	0.00612201	582.883	0.370939	0.012241	2.32395	0.0766903
2011-10-12	8.0026	258.66	580.369	81.414	1.03321e-05	346.102	2.55655e-06	24.7309	8.95201e-06	10.6031	8.4176e-05	238.275	0.778676	0.228194	4.45612e-05	0.000188648	7.64878e-05	24.45	4.32e-06	0.000307968	0.00612201	538.405	0.370939	0.012241	2.32395	0.0766903
2011-10-13	7.04813	257.686	569.235	79.9011	9.70406e-06	336.199	2.37198e-06	24.7309	8.95201e-06	10.5233	7.22674e-05	235.163	0.768508	0.228194	4.17179e-05	0.000188648	7.64878e-05	24.45	4.32e-06	0.000307968	0.00612201	519.887	0.370939	0.012241	2.32395	0.0766903
2011-10-14	6.40073	257.442	566.452	78.5047	9.2544e-06	327.325	2.24951e-06	24.7309	8.95201e-06	10.4422	6.54642e-05	232.058	0.758361	0.228194	3.98934e-05	0.000188648	7.64878e-05	24.45	4.32e-06	0.000307968	0.00612201	585.263	0.370939	0.012241	2.32395	0.0766903
2011-10-15	5.66094	258.173	574.802	77.227	8.79884e-06	319.466	2.1214e-06	24.7309	8.95201e-06	10.3601	5.82155e-05	228.966	0.748254	0.228194	3.79059e-05	0.000188648	7.64878e-05	24.45	4.32e-06	0.000307968	0.00612201	608.058	0.370939	0.012241	2.32395	0.0766903
2011-10-16	5.89729	258.66	580.369	76.0688	8.76174e-06	312.597	2.14184e-06	24.7309	8.95201e-06	10.2773	5.98638e-05	225.891	0.738207	0.228194	3.85299e-05	0.000188648	7.64878e-05	24.45	4.32e-06	0.000307968	0.00612201	506.748	0.370939	0.012241	2.32395	0.0766903
2011-10-17	6.12646	258.66	580.369	75.03	8.73377e-06	306.69	2.16318e-06	24.7309	8.95201e-06	10.1941	6.16443e-05	223.449	0.730226	0.228194	3.91447e-05	0.000188648	7.64878e-05	24.45	4.32e-06	0.000307968	0.00612201	536.733	0.370939	0.012241	2.32395	0.0766903
2011-10-18	5.70365	259.147	585.935	74.1088	8.4602e-06	301.706	2.09027e-06	24.7309	8.95201e-06	10.1106	5.72644e-05	221.015	0.722272	0.228194	3.80179e-05	0.000188648	7.64878e-05	24.45	4.32e-06	0.000307968	0.00612201	636.764	0.370939	0.012241	2.32395	0.0766903
2011-10-19	5.15635	259.147	585.935	73.3027	8.15991e-06	297.603	2.0042e-06	24.7309	8.95201e-06	10.0271	5.20325e-05	218.594	0.71436	0.228194	3.66074e-05	0.000188648	7.64878e-05	24.45	4.32e-06	0.000307968	0.00612201	479.962	0.370939	0.012241	2.32395	0.0766903
2011-10-20	5.29844	258.66	580.369	72.6084	8.13568e-06	294.335	2.01705e-06	24.7309	8.95201e-06	9.94371	5.27774e-05	216.19	0.706502	0.228194	3.69685e-05	0.000188648	7.64878e-05	24.45	4.32e-06	0.000307968	0.00612201	382.607	0.370939	0.012241	2.32395	0.0766903
2011-10-21	5.05948	258.173	574.802	72.0215	7.9816e-06	291.85	1.97882e-06	24.7309	8.95201e-06	9.8607	5.04286e-05	213.805	0.69871	0.228194	3.63633e-05	0.000188648	7.64878e-05	24.45	4.32e-06	0.000307968	0.00612201	534.95	0.370939	0.012241	2.32395	0.0766903
2011-10-22	4.52635	258.416	577.585	71.5372	7.73566e-06	290.096	1.90371e-06	24.7309	8.95201e-06	9.77817	4.60676e-05	211.444	0.690995	0.228194	3.50485e-05	0.000188648	7.64878e-05	24.45	4.32e-06	0.000307968	0.00612201	247.019	0.370939	0.012241	2.32395	0.0766903
2011-10-23	5.58802	257.442	566.452	71.1501	8.07931e-06	289.015	2.0462e-06	24.7309	8.95201e-06	9.69625	5.42618e-05	209.109	0.683364	0.228194	3.77155e-05	0.000188648	7.64878e-05	24.45	4.32e-06	0.000307968	0.00612201	275.848	0.370939	0.012241	2.32395	0.0766903
2011-10-24	6.42562	257.442	566.452	70.8543	8.36213e-06	288.553	2.16701e-06	24.7309	8.95201e-06	9.61505	6.15369e-05	205.699	0.67222	0.228194	3.9962e-05	0.000188648	7.64878e-05	24.45	4.32e-06	0.000307968	0.00612201	527.848	0.370939	0.012241	2.32395	0.0766903
2011-10-25	6.00917	257.199	563.669	70.6437	8.17889e-06	288.651	2.10578e-06	24.7309	8.95201e-06	9.53465	5.67419e-05	202.36	0.661309	0.228194	3.88288e-05	0.000188648	7.64878e-05	24.45	4.32e-06	0.000307968	0.00612201	554.017	0.370939	0.012241	2.32395	0.0766903
2011-10-26	5.32646	257.199	563.669	70.5118	7.91095e-06	289.253	2.01008e-06	24.7309	8.95201e-06	9.45515	5.00268e-05	199.093	0.650631	0.228194	3.70401e-05	0.000188648	7.64878e-05	24.45	4.32e-06	0.000307968	0.00612201	516.198	0.370939	0.012241	2.32395	0.0766903
2011-10-27	5.05531	257.199	563.669	70.4521	7.80617e-06	290.302	1.97499e-06	24.7309	8.95201e-06	9.37659	4.70479e-05	195.896	0.640184	0.228194	3.63528e-05	0.000188648	7.64878e-05	24.45	4.32e-06	0.000307968	0.00612201	537.825	0.370939	0.012241	2.32395	0.0766903
2011-10-28	4.44708	257.442	566.452	70.4579	7.59118e-06	291.744	1.89664e-06	24.7309	8.95201e-06	9.29901	4.22645e-05	192.769	0.629965	0.228194	3.48571e-05	0.000188648	7.64878e-05	24.45	4.32e-06	0.000307968	0.00612201	376.405	0.370939	0.012241	2.32395	0.0766903
2011-10-29	4.60302	257.199	563.669	70.5227	7.65292e-06	293.524	1.9208e-06	24.7309	8.95201e-06	9.22244	4.35322e-05	189.712	0.619972	0.228194	3.52346e-05	0.000188648	7.64878e-05	24.45	4.32e-06	0.000307968	0.00612201	334.302	0.370939	0.012241	2.32395	0.0766903
2011-10-30	5.08406	257.199	563.669	70.6399	7.83735e-06	295.59	1.99002e-06	24.7309	8.95201e-06	9.14691	4.67923e-05	186.721	0.610201	0.228194	3.64251e-05	0.000188648	7.64878e-05	24.45	4.32e-06	0.000307968	0.00612201	350.112	0.370939	0.012241	2.32395	0.0766903
2011-10-31	6.3224	256.955	560.885	70.8031	8.31646e-06	297.894	2.17297e-06	24.7309	8.95201e-06	9.07241	5.66713e-05	184.418	0.602675	0.228194	3.96781e-05	0.000188648	7.64878e-05	24.45	4.32e-06	0.000307968	0.00612201	292.373	0.370939	0.012241	2.32395	0.0766903
2011-11-01	6.43073	256.711	558.102	25.6301	3.73899e-06	300.389	2.84698e-06	22.8333	8.07215e-06	8.99893	5.70269e-05	182.156	0.59528	0.053392	9.54955e-06	9.59043e-05	2.91646e-05	13.3	1.02e-06	0.000177082	0.00255033	185.634	0.370939	0.012241	2.32395	0.0766903
2011-11-02	6.74135	256.711	558.102	30.312	4.48571e-06	319.2	2.96402e-06	22.8333	8.07215e-06	8.92646	5.92771e-05	179.932	0.588013	0.053392	9.75667e-06	9.59043e-05	2.91646e-05	13.3	1.02e-06	0.000177082	0.00255033	164.441	0.370939	0.012241	2.32395	0.0766903
2011-11-03	6.88281	256.468	555.319	34.9534	5.20638e-06	337.808	3.04616e-06	22.8333	8.07215e-06	8.85498	5.9761e-05	177.747	0.580872	0.053392	9.85247e-06	9.59043e-05	2.91646e-05	13.3	1.02e-06	0.000177082	0.00255033	145.136	0.370939	0.012241	2.32395	0.0766903
2011-11-04	6.78698	256.468	555.319	39.512	5.85946e-06	356.047	3.07579e-06	22.8333	8.07215e-06	8.78445	5.81803e-05	175.599	0.573853	0.053392	9.78747e-06	9.59043e-05	2.91646e-05	13.3	1.02e-06	0.000177082	0.00255033	357.302	0.370939	0.012241	2.32395	0.0766903
2011-11-05	6.22156	256.224	552.535	43.9503	6.35013e-06	373.772	3.00286e-06	22.8333	8.07215e-06	8.71484	5.26035e-05	173.487	0.56695	0.053392	9.41256e-06	9.59043e-05	2.91646e-05	13.3	1.02e-06	0.000177082	0.00255033	333.349	0.370939	0.012241	2.32395	0.0766903
2011-11-06	5.53333	256.468	555.319	48.2361	6.75194e-06	390.857	2.90339e-06	22.8333	8.07215e-06	8.64609	4.67766e-05	171.409	0.560161	0.053392	8.97555e-06	9.59043e-05	2.91646e-05	13.3	1.02e-06	0.000177082	0.00255033	303.341	0.370939	0.012241	2.32395	0.0766903
2011-11-07	4.9599	256.224	552.535	52.3418	7.13569e-06	407.194	2.82629e-06	22.8333	8.07215e-06	8.57816	4.27745e-05	169.226	0.553027	0.053392	8.62696e-06	9.59043e-05	2.91646e-05	13.3	1.02e-06	0.000177082	0.00255033	88.1473	0.370939	0.012241	2.32395	0.0766903
2011-11-08	4.5619	255.981	549.752	56.2443	7.52846e-06	422.696	2.78168e-06	22.8333	8.07215e-06	8.51101	3.99902e-05	167.08	0.546012	0.053392	8.39302e-06	9.59043e-05	2.91646e-05	13.3	1.02e-06	0.000177082	0.00255033	289.898	0.370939	0.012241	2.32395	0.0766903
2011-11-09	3.9	255.25	541.402	59.9249	7.78031e-06	437.291	2.68546e-06	22.8333	8.07215e-06	8.44456	3.56973e-05	164.968	0.539111	0.053392	8.0179e-06	9.59043e-05	2.91646e-05	13.3	1.02e-06	0.000177082	0.00255033	439.37	0.370939	0.012241	2.32395	0.0766903
2011-11-10	3.9	255.494	544.185	63.369	8.22747e-06	450.924	2.71114e-06	22.8333	8.07215e-06	8.37878	3.54925e-05	162.89	0.532319	0.053392	8.0179e-06	9.59043e-05	2.91646e-05	13.3	1.02e-06	0.000177082	0.00255033	493.472	0.370939	0.012241	2.32395	0.0766903
2011-11-11	3.9	255.494	544.185	66.5658	8.64252e-06	463.553	2.73446e-06	22.8333	8.07215e-06	8.3136	3.53149e-05	160.843	0.525631	0.053392	8.0179e-06	9.59043e-05	2.91646e-05	13.3	1.02e-06	0.000177082	0.00255033	306.206	0.370939	0.012241	2.32395	0.0766903
2011-11-12	3.9	255.25	541.402	69.5081	9.02453e-06	475.155	2.75549e-06	22.8333	8.07215e-06	8.24897	3.50284e-05	158.827	0.519041	0.053392	8.0179e-06	9.59043e-05	2.91646e-05	13.3	1.02e-06	0.000177082	0.00255033	204.676	0.370939	0.012241	2.32395	0.0766903
2011-11-13	3.9	255.737	546.969	72.1918	9.37297e-06	485.714	2.77433e-06	22.8333	8.07215e-06	8.18483	3.47175e-05	156.839	0.512545	0.053392	8.0179e-06	9.59043e-05	2.91646e-05	13.3	1.02e-06	0.000177082	0.00255033	246.414	0.370939	0.012241	2.32395	0.0766903
2011-11-14	3.9	255.25	541.402	74.6161	9.68772e-06	495.231	2.79107e-06	22.8333	8.07215e-06	8.12111	3.4664e-05	154.878	0.506137	0.053392	8.0179e-06	9.59043e-05	2.91646e-05	13.3	1.02e-06	0.000177082	0.00255033	285.877	0.370939	0.012241	2.32395	0.0766903
2011-11-15	3.9	254.519	533.052	76.7825	9.96901e-06	503.714	2.80581e-06	22.8333	8.07215e-06	8.05778	3.46241e-05	152.943	0.499813	0.053392	8.0179e-06	9.59043e-05	2.91646e-05	13.3	1.02e-06	0.000177082	0.00255033	423.785	0.370939	0.012241	2.32395	0.0766903
2011-11-16	3.9	255.25	541.402	78.6953	1.02174e-05	511.181	2.81863e-06	22.8333	8.07215e-06	7.99477	3.45743e-05	151.032	0.493569	0.053392	8.0179e-06	9.59043e-05	2.91646e-05	13.3	1.02e-06	0.000177082	0.00255033	374.65	0.370939	0.012241	2.32395	0.0766903
2011-11-17	3.9	255.006	538.619	80.3607	1.04336e-05	517.66	2.82966e-06	22.8333	8.07215e-06	7.93203	3.44104e-05	149.145	0.487401	0.053392	8.0179e-06	9.59043e-05	2.91646e-05	13.3	1.02e-06	0.000177082	0.00255033	236.308	0.370939	0.012241	2.32395	0.0766903
2011-11-18	3.9	254.763	535.835	81.7867	1.06187e-05	523.184	2.83899e-06	22.8333	8.07215e-06	7.86952	3.41502e-05	147.279	0.481303	0.053392	8.0179e-06	9.59043e-05	2.91646e-05	13.3	1.02e-06	0.000177082	0.00255033	225.43	0.370939	0.012241	2.32395	0.0766903
2011-11-19	3.9	255.006	538.619	82.9831	1.0774e-05	527.794	2.84672e-06	22.8333	8.07215e-06	7.80718	3.37745e-05	145.434	0.475273	0.053392	8.0179e-06	9.59043e-05	2.91646e-05	13.3	1.02e-06	0.000177082	0.00255033	331.949	0.370939	0.012241	2.32395	0.0766903
2011-11-20	3.9	254.276	530.269	83.9607	1.0901e-05	531.535	2.85296e-06	22.8333	8.07215e-06	7.74498	3.34416e-05	143.608	0.469307	0.053392	8.0179e-06	9.59043e-05	2.91646e-05	13.3	1.02e-06	0.000177082	0.00255033	407.518	0.370939	0.012241	2.32395	0.0766903
2011-11-21	3.9	254.519	533.052	84.7319	1.10011e-05	534.456	2.85781e-06	22.8333	8.07215e-06	7.68288	3.33247e-05	142.169	0.464605	0.053392	8.0179e-06	9.59043e-05	2.91646e-05	13.3	1.02e-06	0.000177082	0.00255033	195.06	0.370939	0.012241	2.32395	0.0766903
2011-11-22	3.9	254.519	533.052	85.3093	1.10761e-05	536.611	2.86138e-06	22.8333	8.07215e-06	7.62083	3.30704e-05	140.737	0.459924	0.053392	8.0179e-06	9.59043e-05	2.91646e-05	13.3	1.02e-06	0.000177082	0.00255033	103.975	0.370939	0.012241	2.32395	0.0766903
2011-11-23	3.9	254.519	533.052	85.7068	1.11277e-05	538.054	2.86376e-06	22.8333	8.07215e-06	7.55881	3.28036e-05	139.311	0.455264	0.053392	8.0179e-06	9.59043e-05	2.91646e-05	13.3	1.02e-06	0.000177082	0.00255033	161.266	0.370939	0.012241	2.32395	0.0766903
2011-11-24	3.9	255.494	544.185	85.9382	1.11577e-05	538.843	2.86506e-06	22.8333	8.07215e-06	7.49678	3.26734e-05	137.89	0.450622	0.053392	8.0179e-06	9.59043e-05	2.91646e-05	13.3	1.02e-06	0.000177082	0.00255033	73.1544	0.370939	0.012241	2.32395	0.0766903
2011-11-25	3.9	255.006	538.619	86.0179	1.11681e-05	539.034	2.86538e-06	22.8333	8.07215e-06	7.43471	3.24929e-05	136.475	0.445997	0.053392	8.0179e-06	9.59043e-05	2.91646e-05	13.3	1.02e-06	0.000177082	0.00255033	76.323	0.370939	0.012241	2.32395	0.0766903
2011-11-26	3.9	254.763	535.835	85.9603	1.11606e-05	538.686	2.8648e-06	22.8333	8.07215e-06	7.37258	3.21227e-05	135.064	0.441386	0.053392	8.0179e-06	9.59043e-05	2.91646e-05	13.3	1.02e-06	0.000177082	0.00255033	165.459	0.370939	0.012241	2.32395	0.0766903
2011-11-27	3.9	255.981	549.752	85.7796	1.11371e-05	537.855	2.86343e-06	22.8333	8.07215e-06	7.31038	3.16755e-05	133.658	0.436789	0.053392	8.0179e-06	9.59043e-05	2.91646e-05	13.3	1.02e-06	0.000177082	0.00255033	75.7224	0.370939	0.012241	2.32395	0.0766903
2011-11-28	3.9	255.006	538.619	85.49	1.10995e-05	536.599	2.86136e-06	22.8333	8.07215e-06	7.24807	3.11826e-05	132.255	0.432205	0.053392	8.0179e-06	9.59043e-05	2.91646e-05	13.3	1.02e-06	0.000177082	0.00255033	203.588	0.370939	0.012241	2.32395	0.0766903
2011-11-29	3.9	254.763	535.835	85.1052	1.10496e-05	534.973	2.85867e-06	22.8333	8.07215e-06	7.18565	3.10177e-05	130.653	0.426972	0.053392	8.0179e-06	9.59043e-05	2.91646e-05	13.3	1.02e-06	0.000177082	0.00255033	218.148	0.370939	0.012241	2.32395	0.0766903
2011-11-30	3.9	255.737	546.969	84.6387	1.0989e-05	533.03	2.85544e-06	22.8333	8.07215e-06	7.1231	3.08299e-05	129.061	0.421768	0.053392	8.0179e-06	9.59043e-05	2.91646e-05	13.3	1.02e-06	0.000177082	0.00255033	128.881	0.370939	0.012241	2.32395	0.0766903
2011-12-01	0.4	255.25	541.402	84.1032	8.03546e-06	530.82	2.70369e-06	19.3714	6.67136e-06	7.06041	1.74442e-05	127.477	0.416593	0.050765	5.98309e-06	0.000109711	2.87095e-05	16.43	1e-06	0.000225616	0.00335903	192.848	0.370939	0.012241	2.32395	0.0766903
2011-12-02	0.4	255.981	549.752	87.1829	8.3297e-06	544.564	2.7252e-06	19.3714	6.67136e-06	6.99758	1.73237e-05	125.902	0.411445	0.050765	5.98309e-06	0.000109711	2.87095e-05	16.43	1e-06	0.000225616	0.00335903	35.5376	0.370939	0.012241	2.32395	0.0766903
2011-12-03	0.4	255.981	549.752	90.1473	8.61293e-06	557.827	2.7456e-06	19.3714	6.67136e-06	6.93459	1.71616e-05	124.335	0.406324	0.050765	5.98309e-06	0.000109711	2.87095e-05	16.43	1e-06	0.000225616	0.00335903	207.763	0.370939	0.012241	2.32395	0.0766903
2011-12-04	0.4	256.711	558.102	92.9785	8.88343e-06	570.526	2.76483e-06	19.3714	6.67136e-06	6.87145	1.70151e-05	122.776	0.401229	0.050765	5.98309e-06	0.000109711	2.87095e-05	16.43	1e-06	0.000225616	0.00335903	127.455	0.370939	0.012241	2.32395	0.0766903
2011-12-05	0.4	256.468	555.319	95.6613	9.13976e-06	582.59	2.78282e-06	19.3714	6.67136e-06	6.80814	1.68272e-05	121.375	0.396649	0.050765	5.98309e-06	0.000109711	2.87095e-05	16.43	1e-06	0.000225616	0.00335903	72.4117	0.370939	0.012241	2.32395	0.0766903
2011-12-06	0.4	257.686	569.235	98.1839	9.38077e-06	593.961	2.79955e-06	19.3714	6.67136e-06	6.74469	1.66852e-05	119.977	0.392081	0.050765	5.98309e-06	0.000109711	2.87095e-05	16.43	1e-06	0.000225616	0.00335903	182.358	0.370939	0.012241	2.32395	0.0766903
2011-12-07	0.4	256.955	560.885	100.537	9.60558e-06	604.596	2.81499e-06	19.3714	6.67136e-06	6.68107	1.65861e-05	118.582	0.387523	0.050765	5.98309e-06	0.000109711	2.87095e-05	16.43	1e-06	0.000225616	0.00335903	67.1785	0.370939	0.012241	2.32395	0.0766903
2011-12-08	0.4	256.711	558.102	102.714	9.81358e-06	614.461	2.82915e-06	19.3714	6.67136e-06	6.6173	1.64707e-05	117.191	0.382977	0.050765	5.98309e-06	0.000109711	2.87095e-05	16.43	1e-06	0.000225616	0.00335903	197.444	0.370939	0.012241	2.32395	0.0766903
2011-12-09	0.4	257.929	572.019	104.711	1.00044e-05	623.535	2.84204e-06	19.3714	6.67136e-06	6.55338	1.631e-05	115.803	0.378443	0.050765	5.98309e-06	0.000109711	2.87095e-05	16.43	1e-06	0.000225616	0.00335903	69.566	0.370939	0.012241	2.32395	0.0766903
2011-12-10	0.4	258.66	580.369	106.525	1.01777e-05	631.806	2.85367e-06	19.3714	6.67136e-06	6.48932	1.61506e-05	114.419	0.37392	0.050765	5.98309e-06	0.000109711	2.87095e-05	16.43	1e-06	0.000225616	0.00335903	127.562	0.370939	0.012241	2.32395	0.0766903
2011-12-11	0.4	257.929	572.019	108.158	1.03337e-05	639.272	2.86408e-06	19.3714	6.67136e-06	6.42512	1.59908e-05	113.039	0.369409	0.050765	5.98309e-06	0.000109711	2.87095e-05	16.43	1e-06	0.000225616	0.00335903	137.709	0.370939	0.012241	2.32395	0.0766903
2011-12-12	0.4	257.686	569.235	109.61	1.04724e-05	645.939	2.87331e-06	19.3714	6.67136e-06	6.36079	1.58307e-05	111.907	0.36571	0.050765	5.98309e-06	0.000109711	2.87095e-05	16.43	1e-06	0.000225616	0.00335903	126.932	0.370939	0.012241	2.32395	0.0766903
2011-12-13	0.4	258.173	574.802	110.885	1.05943e-05	651.82	2.88139e-06	19.3714	6.67136e-06	6.29634	1.56703e-05	110.773	0.362004	0.050765	5.98309e-06	0.000109711	2.87095e-05	16.43	1e-06	0.000225616	0.00335903	137.829	0.370939	0.012241	2.32395	0.0766903
2011-12-14	0.4	258.173	574.802	111.989	1.06998e-05	656.934	2.88838e-06	19.3714	6.67136e-06	6.23177	1.55096e-05	109.637	0.358292	0.050765	5.98309e-06	0.000109711	2.87095e-05	16.43	1e-06	0.000225616	0.00335903	121.195	0.370939	0.012241	2.32395	0.0766903
2011-12-15	0.4	259.147	585.935	112.927	1.07894e-05	661.308	2.89433e-06	19.3714	6.67136e-06	6.1671	1.53486e-05	108.361	0.354121	0.050765	5.98309e-06	0.000109711	2.87095e-05	16.43	1e-06	0.000225616	0.00335903	129.105	0.370939	0.012241	2.32395	0.0766903
2011-12-16	0.4	258.66	580.369	113.707	1.08639e-05	664.971	2.89929e-06	19.3714	6.67136e-06	6.10233	1.51874e-05	107.086	0.349954	0.050765	5.98309e-06	0.000109711	2.87095e-05	16.43	1e-06	0.000225616	0.00335903	128.258	0.370939	0.012241	2.32395	0.0766903
2011-12-17	0.4	258.416	577.585	114.336	1.0924e-05	667.959	2.90332e-06	19.3714	6.67136e-06	6.03747	1.5026e-05	105.813	0.345794	0.050765	5.98309e-06	0.000109711	2.87095e-05	16.43	1e-06	0.000225616	0.00335903	125.575	0.370939	0.012241	2.32395	0.0766903
2011-12-18	0.4	259.634	591.502	114.823	1.09705e-05	670.307	2.90648e-06	19.3714	6.67136e-06	6.03747	1.5026e-05	105.678	0.345353	0.050765	5.98309e-06	0.000109711	2.87095e-05	16.43	1e-06	0.000225616	0.00335903	124.833	0.370939	0.012241	2.32395	0.0766903
2011-12-19	0.4	262.314	622.119	115.178	1.10045e-05	672.058	2.90883e-06	19.3714	6.67136e-06	6.03747	1.5026e-05	105.678	0.345353	0.050765	5.98309e-06	0.000109711	2.87095e-05	16.43	1e-06	0.000225616	0.00335903	122.192	0.370939	0.012241	2.32395	0.0766903
2011-12-20	0.4	262.07	619.335	115.411	1.10267e-05	673.254	2.91044e-06	19.3714	6.67136e-06	6.03747	1.5026e-05	105.678	0.345353	0.050765	5.98309e-06	0.000109711	2.87095e-05	16.43	1e-06	0.000225616	0.00335903	122.192	0.370939	0.012241	2.32395	0.0766903
2011-12-21	0.4	260.852	605.419	115.53	1.10381e-05	673.937	2.91135e-06	19.3714	6.67136e-06	6.03747	1.5026e-05	105.678	0.345353	0.050765	5.98309e-06	0.000109711	2.87095e-05	16.43	1e-06	0.000225616	0.00335903	120.713	0.370939	0.012241	2.32395	0.0766903
2011-12-22	0.4	261.583	613.769	115.547	1.10397e-05	674.152	2.91164e-06	19.3714	6.67136e-06	6.03747	1.5026e-05	105.755	0.345605	0.050765	5.98309e-06	0.000109711	2.87095e-05	16.43	1e-06	0.000225616	0.00335903	119.108	0.370939	0.012241	2.32395	0.0766903
2011-12-23	0.4	263.044	630.469	115.472	1.10325e-05	673.945	2.91136e-06	19.3714	6.67136e-06	6.03747	1.5026e-05	105.832	0.345857	0.050765	5.98309e-06	0.000109711	2.87095e-05	16.43	1e-06	0.000225616	0.00335903	117.701	0.370939	0.012241	2.32395	0.0766903
2011-12-24	0.4	263.775	638.819	115.314	1.10174e-05	673.358	2.91058e-06	19.3714	6.67136e-06	6.03747	1.5026e-05	105.909	0.346109	0.050765	5.98309e-06	0.000109711	2.87095e-05	16.43	1e-06	0.000225616	0.00335903	116.161	0.370939	0.012241	2.32395	0.0766903
2011-12-25	0.4	263.288	633.252	115.083	1.09953e-05	672.437	2.90934e-06	19.3714	6.67136e-06	6.03747	1.5026e-05	105.986	0.346361	0.050765	5.98309e-06	0.000109711	2.87095e-05	16.43	1e-06	0.000225616	0.00335903	114.818	0.370939	0.012241	2.32395	0.0766903
2011-12-26	0.4	265.48	658.302	114.789	1.09673e-05	671.224	2.90771e-06	19.3714	6.67136e-06	6.03747	1.5026e-05	106.064	0.346614	0.050765	5.98309e-06	0.000109711	2.87095e-05	16.43	1e-06	0.000225616	0.00335903	113.216	0.370939	0.012241	2.32395	0.0766903
2011-12-27	0.4	265.237	655.519	114.441	1.0934e-05	669.759	2.90574e-06	19.3714	6.67136e-06	6.03747	1.5026e-05	106.141	0.346867	0.050765	5.98309e-06	0.000109711	2.87095e-05	16.43	1e-06	0.000225616	0.00335903	211.322	0.370939	0.012241	2.32395	0.0766903
2011-12-28	0.4	264.506	647.169	114.048	1.08965e-05	668.084	2.90349e-06	19.3714	6.67136e-06	6.03747	1.5026e-05	106.219	0.347121	0.050765	5.98309e-06	0.000109711	2.87095e-05	16.43	1e-06	0.000225616	0.00335903	207.593	0.370939	0.012241	2.32395	0.0766903
2011-12-29	0.4	265.967	663.869	113.618	1.08554e-05	666.235	2.901e-06	19.3714	6.67136e-06	6.03747	1.5026e-05	106.374	0.347629	0.050765	5.98309e-06	0.000109711	2.87095e-05	16.43	1e-06	0.000225616	0.00335903	203.867	0.370939	0.012241	2.32395	0.0766903
2011-12-30	0.4	266.942	675.002	113.16	1.08117e-05	664.249	2.89831e-06	19.3714	6.67136e-06	6.03747	1.5026e-05	106.53	0.348139	0.050765	5.98309e-06	0.000109711	2.87095e-05	16.43	1e-06	0.000225616	0.00335903	200.159	0.370939	0.012241	2.32395	0.0766903
2011-12-31	0.4	265.48	658.302	112.681	1.07659e-05	662.159	2.89548e-06	19.3714	6.67136e-06	6.03747	1.5026e-05	106.687	0.34865	0.050765	5.98309e-06	0.000109711	2.87095e-05	16.43	1e-06		0.00335903	196.4	0.370939	0.012241	2.32395	0.0766903
