# Supplementary material for: From Bacteria to Piscivorous Fish: Estimates of Whole-Lake and Component-Specific Metabolism with an Ecosystem Approach
Source: PLoS One. 2014 Jul 11;9(7):e101845. doi: 10.1371/journal.pone.0101845 (PMC4094472; doi:10.1371/journal.pone.0101845)
Supplement: Table S2 — Composition of benthic and planktonic communities in the 2009–2011 period. (XLSX) [file pone.0101845.s002.xlsx]

## Sheet: fish
		2009	2010	2011
		B kg/ha	B kg/ha	B kg/ha
Smelt	Osmerus eperlanus	3.95679	0.333333	0.361111
Pike	Esox lucius	6.73286	4.72636	2.83983
Eel	Anguilla anguilla	0.844444	0.566667	1.48333
Roach	Rutilus rutilus	25.0443	16.0697	26.1424
Bleak	Alburnus alburnus	3.375	1.55463	1.20278
Bream	Abramis brama	61.9226	58.4687	96.6826
White bream	Blicca bjoerkna	7.21513	15.7015	10.7559
Burbot	Lota lota	0.556481	0.582222	0.606111
Perch	Perca fluviatilis	5.5202	2.61481	7.30833
Pikeperch	Sander lucioperca	18.2433	20.9949	26.9428
Ruff	Acerina cernua	23.9213	21.84	101.109

## Sheet: phytoplankton
Date	Taxon	Phylum
2009-01-20	Ankistrodesmus fusiformis	Chloro
2009-01-20	Aphanizomenon skujae	Cy
2009-01-20	Bicoeca tubiformis	Chryso
2009-01-20	Chrysophyta spoor	Chryso
2009-01-20	Cryptomonas sp.	Crypto
2009-01-20	Cryptomonas sp.	Crypto
2009-01-20	Gymnodinium sp.	dino
2009-01-20	Limnothrix planktonica	Cy
2009-01-20	Limnothrix redekei	CY
2009-01-20	Merismopedia sp.	Cy
2009-01-20	Pediastrum tetras	Chloro
2009-01-20	Peridinium aciculiferum	dino
2009-01-20	Phacus sp.	eugl.
2009-01-20	Planktolyngbya lim.	Cy
2009-01-20	Rhodom. sp. ø 2.5	Crypto
2009-01-20	Stephanodiscus astraea	Bac
2009-01-20	Synedra acus	Bac
2009-01-20	Synedra sp.	Bac
2009-01-20	Synedra ulna v. danica	Bac
2009-01-20	Tetraedron minimum	Chloro
2009-01-20	viburlane	varia
2009-01-20	viburlane ø1.5	varia
2009-02-17	Aphanizomenon skujae	Cy
2009-02-17	Chrysophyta spoor	Chryso
2009-02-17	Cryptomonas sp.	Crypto
2009-02-17	Cryptomonas sp.	Crypto
2009-02-17	Cryptomonas sp.	Crypto
2009-02-17	Limnothrix planktonica	Cy
2009-02-17	Limnothrix redekei	CY
2009-02-17	Monoraphidium cont.	Chloro
2009-02-17	Peridinium sp. ø 8	dino
2009-02-17	Peridinium sp. ø 9	dino
2009-02-17	Rhodom. sp. ø 2.5	Crypto
2009-02-17	Synedra acus	Bac
2009-02-17	Tetraedron caud.	Chloro
2009-02-17	viburlane	varia
2009-02-17	viburlane	varia
2009-03-10	Aphanizomenon skujae	Cy
2009-03-10	Chrysococcus sp.	Chryso
2009-03-10	Cryptomonas sp.	Crypto
2009-03-10	Cryptomonas sp.	Crypto
2009-03-10	Limnothrix planktonica	Cy
2009-03-10	Limnothrix redekei	CY
2009-03-10	Oscill. sp	Cy
2009-03-10	Pediastrum tetras	Chloro
2009-03-10	Peridinium sp. ø 6	dino
2009-03-10	Rhodom. sp. ø 2.5	Crypto
2009-03-10	Synedra acus	Bac
2009-03-10	viburlane	varia
2009-03-10	viburlane	varia
2009-04-07	Cryptomonas sp.	Crypto
2009-04-07	Cryptomonas sp.	Crypto
2009-04-07	Limnothrix planktonica	Cy
2009-04-07	Meridion circulare	Bac
2009-04-07	Pediastrum boryanum	Chloro
2009-04-07	Picocyano	Cy
2009-04-07	Rhodom. sp. ø 2.5	Crypto
2009-04-07	Synedra acus	Bac
2009-04-07	viburlane	varia
2009-04-07	viburlane	varia
2009-05-12	Ankistrodesmus fusiformis	Chloro
2009-05-12	Asterionella formosa	Bac
2009-05-12	Cryptomonas sp.	Crypto
2009-05-12	Cyanodictyon sp./10	Cy
2009-05-12	Diatoma. elong.	Bac
2009-05-12	Dictyosphaerium ehrenbergianum	Chloro
2009-05-12	Dinobryon bavaricum	Chryso
2009-05-12	Dinobryon sociale	Chryso
2009-05-12	Gloeo. sp.	cy
2009-05-12	Limnothrix planktonica	Cy
2009-05-12	Limnothrix redekei	CY
2009-05-12	Melosira sp. 3 ü	Bac
2009-05-12	Melosira sp. 4 ü	Bac
2009-05-12	Melosira sp. 5 ü	Bac
2009-05-12	Melosira sp. 6 ü	Bac
2009-05-12	Melosira sp. 8 ü	Bac
2009-05-12	Microcystis aeruginosa	Cy
2009-05-12	Monoraphidium cont.	Chloro
2009-05-12	Navicula radiosa	Bac
2009-05-12	Nitzschia sigmoidea	Bac
2009-05-12	Pediastrum tetras	Chloro
2009-05-12	Planktolyngbya contorta	cy
2009-05-12	Planktolyngbya lim.	Cy
2009-05-12	Rhodom. sp. ø 2.5	Crypto
2009-05-12	Scenedesmus acuminatus	Chloro
2009-05-12	Scenedesmus quadr.	Chloro
2009-05-12	Scenedesmus sp.	Chloro
2009-05-12	Scenedesmus spinosus	Chloro
2009-05-12	Staurastrum sp.	Chloro
2009-05-12	Staurastrum tetracerum	Chloro
2009-05-12	Stephanodiscus astraea	Bac
2009-05-12	Surirella ovata	Bac
2009-05-12	Synedra acus	Bac
2009-05-12	Synedra sp.	Bac
2009-05-12	Synedra sp.	Bac
2009-05-12	Synedra ulna	Bac
2009-05-12	Synedra ulna v. danica	Bac
2009-05-12	viburlane	varia
2009-06-09	Ankistrodesmus acicularis	Chloro
2009-06-09	Aphanizomenon skujae	Cy
2009-06-09	Centritractus sp.	Xant
2009-06-09	Coelastrum astroideum	Chloro
2009-06-09	Cryptomonas sp.	Crypto
2009-06-09	Cryptomonas sp.	Crypto
2009-06-09	Cyanodictyon sp./10	Cy
2009-06-09	Cymatopleura solea	Bac
2009-06-09	Diatoma. elong.	Bac
2009-06-09	Dictyosphaerium ehrenbergianum	Chloro
2009-06-09	Dinobryon sociale	Chryso
2009-06-09	Fragilaria capucina	Bac
2009-06-09	Gloeo. sp.	cy
2009-06-09	Gomphosphaeria lacustris	Cy
2009-06-09	Gymnodinium sp.	dino
2009-06-09	Limnothrix planktonica	Cy
2009-06-09	Limnothrix redekei	CY
2009-06-09	Melosira sp. 3 ü	Bac
2009-06-09	Melosira sp. 4 ü	Bac
2009-06-09	Melosira sp. 5 ü	Bac
2009-06-09	Melosira sp. 6 ü	Bac
2009-06-09	Merismopedia sp.	Cy
2009-06-09	Micractinium pusillum	Chloro
2009-06-09	Microcystis wesenb.	Cy
2009-06-09	Monoraphidium cont.	Chloro
2009-06-09	Mougeotia sp.	Chloro
2009-06-09	Navicula radiosa	Bac
2009-06-09	Oscill. sp	Cy
2009-06-09	Pediastrum boryanum	Chloro
2009-06-09	Pediastrum duplex	Chloro
2009-06-09	Pediastrum tetras	Chloro
2009-06-09	Planktolyngbya contorta	cy
2009-06-09	Planktolyngbya lim.	Cy
2009-06-09	Scenedesmus acuminatus	Chloro
2009-06-09	Scenedesmus ecornis	Chloro
2009-06-09	Scenedesmus sp.	Chloro
2009-06-09	Staurastrum tetracerum	Chloro
2009-06-09	Stephanodiscus astraea	Bac
2009-06-09	Synedra acus	Bac
2009-06-09	Synedra berolinensis	Bac
2009-06-09	Synedra sp.	Bac
2009-06-09	Synedra ulna v. danica	Bac
2009-06-09	Tetraedron triangulatum	Chloro
2009-06-09	viburlane	varia
2009-07-14	Anabaena sp. kõver	Cy
2009-07-14	Ankistrodesmus acicularis	Chloro
2009-07-14	Aphanizomenon skujae	Cy
2009-07-14	Asterionella formosa	Bac
2009-07-14	Cyanodictyon sp./10	Cy
2009-07-14	Dinobryon bavaricum	Chryso
2009-07-14	Gloeo. sp.	cy
2009-07-14	Gomphosphaeria lacustris	Cy
2009-07-14	Limnothrix planktonica	Cy
2009-07-14	Limnothrix redekei	CY
2009-07-14	Melosira sp. 3 ü	Bac
2009-07-14	Melosira sp. 4 ü	Bac
2009-07-14	Melosira sp. 5 ü	Bac
2009-07-14	Melosira sp. 6 ü	Bac
2009-07-14	Merismopedia sp.	Cy
2009-07-14	Microcystis wesenb.	Cy
2009-07-14	Monoraphidium cont.	Chloro
2009-07-14	Navicula radiosa	Bac
2009-07-14	Nitzschia acicularis	Bac
2009-07-14	Nitzschia sigmoidea	Bac
2009-07-14	Nitzschia sp.	Bac
2009-07-14	Oscill. lauterbornii	Cy
2009-07-14	Oscill. sp	Cy
2009-07-14	Pediastrum boryanum	Chloro
2009-07-14	Pediastrum duplex	Chloro
2009-07-14	Pediastrum kawraiskii	Chloro
2009-07-14	Peridinium sp. ø 12	dino
2009-07-14	Planktolyngbya contorta	cy
2009-07-14	Planktolyngbya lim.	Cy
2009-07-14	Scenedesmus quadr.	Chloro
2009-07-14	Scenedesmus sp.	Chloro
2009-07-14	Scenedesmus spinosus	Chloro
2009-07-14	Staurastrum sp.	Chloro
2009-07-14	Staurastrum tetracerum	Chloro
2009-07-14	Stephanodiscus astraea	Bac
2009-07-14	Surirella ovata	Bac
2009-07-14	Synedra acus	Bac
2009-07-14	Synedra sp.	Bac
2009-07-14	Synedra ulna	Bac
2009-07-14	Synedra ulna v. danica	Bac
2009-07-14	Tetraedron minimum	Chloro
2009-07-14	viburlane	varia
2009-07-14	viburlane	varia
2009-08-18	Anabaena bergii v. minor	Cy
2009-08-18	Aphanizomenon skujae	Cy
2009-08-18	Chlorophyta sp.	Chloro
2009-08-18	Cryptomonas sp.	Crypto
2009-08-18	Cyanodictyon sp./10	Cy
2009-08-18	Cyanophyta sp.	Cy
2009-08-18	Dinobryon sociale	Chryso
2009-08-18	Fragilaria sp.	Bac
2009-08-18	Gloeo. sp.	cy
2009-08-18	Limnothrix planktonica	Cy
2009-08-18	Limnothrix redekei	CY
2009-08-18	Melosira sp. 3 ü	Bac
2009-08-18	Melosira sp. 3.5 ü	Bac
2009-08-18	Melosira sp. 5 ü	Bac
2009-08-18	Melosira sp. 6 ü	Bac
2009-08-18	Merismopedia sp.	Cy
2009-08-18	Microcystis aeruginosa	Cy
2009-08-18	Mougeotia sp.	Chloro
2009-08-18	Navicula radiosa	Bac
2009-08-18	Pediastrum boryanum	Chloro
2009-08-18	Pediastrum duplex	Chloro
2009-08-18	Pediastrum kawraiskii	Chloro
2009-08-18	Peridinium sp. ø 12	dino
2009-08-18	Peridinium sp. ø 9	dino
2009-08-18	Planktolyngbya contorta	cy
2009-08-18	Planktolyngbya lim.	Cy
2009-08-18	Rhizosolenia long.	Bac
2009-08-18	Rhodom. sp. ø 2.5	Crypto
2009-08-18	Scenedesmus ecornis	Chloro
2009-08-18	Scenedesmus sp.	Chloro
2009-08-18	Staurastrum sp.	Chloro
2009-08-18	Staurastrum sp.	Chloro
2009-08-18	Synedra acus	Bac
2009-08-18	Synedra berolinensis	Bac
2009-08-18	Synedra sp.	Bac
2009-08-18	Synedra ulna	Bac
2009-08-18	Tetraedron minimum	Chloro
2009-08-18	Tetraedron triangulatum	Chloro
2009-08-18	viburlane	varia
2009-08-18	viburlane	varia
2009-09-22	Anabaena bergii v. minor	Cy
2009-09-22	Anabaena sp. kõver	Cy
2009-09-22	Aphanizomenon skujae	Cy
2009-09-22	Ceratium hirundinella	dino
2009-09-22	Cryptomonas sp.	Crypto
2009-09-22	Cyanodictyon sp./10	Cy
2009-09-22	Dinobryon bavaricum	Chryso
2009-09-22	Dinobryon sociale	Chryso
2009-09-22	Fragilaria sp.	Bac
2009-09-22	Gloeo. sp.	cy
2009-09-22	Limnothrix planktonica	Cy
2009-09-22	Limnothrix redekei	CY
2009-09-22	Melosira sp. 3 ü	Bac
2009-09-22	Melosira sp. 4 ü	Bac
2009-09-22	Melosira sp. 5 ü	Bac
2009-09-22	Melosira sp. 6 ü	Bac
2009-09-22	Merismopedia sp.	Cy
2009-09-22	Microcystis sp.	Cy
2009-09-22	Monoraphidium cont.	Chloro
2009-09-22	Mougeotia sp.	Chloro
2009-09-22	Navicula radiosa	Bac
2009-09-22	Oscill. Brevis	Cy
2009-09-22	Pediastrum boryanum	Chloro
2009-09-22	Planktolyngbya contorta	cy
2009-09-22	Planktolyngbya lim.	Cy
2009-09-22	Scenedesmus acuminatus	Chloro
2009-09-22	Scenedesmus quadr.	Chloro
2009-09-22	Scenedesmus sp.	Chloro
2009-09-22	Scenedesmus spinosus	Chloro
2009-09-22	Staurastrum tetracerum	Chloro
2009-09-22	Synedra acus	Bac
2009-09-22	Synedra sp.	Bac
2009-09-22	Tetraedron minimum	Chloro
2009-10-13	Ankistrodesmus fusiformis	Chloro
2009-10-13	Aphanizomenon skujae	Cy
2009-10-13	Asterionella formosa	Bac
2009-10-13	Bacill. sp. 0.65 cube	Bac
2009-10-13	Cosmarium sp.	Chloro
2009-10-13	Cryptomonas sp.	Crypto
2009-10-13	Cryptomonas sp.	Crypto
2009-10-13	Cyanodictyon sp./10	Cy
2009-10-13	Dinobryon bavaricum	Chryso
2009-10-13	Dinobryon sociale	Chryso
2009-10-13	Epipyxis sp.	Chryso
2009-10-13	Gloeo. sp.	cy
2009-10-13	Limnothrix planktonica	Cy
2009-10-13	Limnothrix redekei	CY
2009-10-13	Melosira sp. 3 ü	Bac
2009-10-13	Melosira sp. 4 ü	Bac
2009-10-13	Melosira sp. 5 ü	Bac
2009-10-13	Melosira sp. 6 ü	Bac
2009-10-13	Merismopedia sp.	Cy
2009-10-13	Microcystis sp.	Cy
2009-10-13	Microcystis viridis	Cy
2009-10-13	Monoraphidium cont.	Chloro
2009-10-13	Mougeotia sp.	Chloro
2009-10-13	Navicula radiosa	Bac
2009-10-13	Nitzschia sigmoidea	Bac
2009-10-13	Nitzschia sp.	Bac
2009-10-13	Oscill. Brevis	Cy
2009-10-13	Pediastrum boryanum	Chloro
2009-10-13	Planktolyngbya contorta	cy
2009-10-13	Planktolyngbya lim.	Cy
2009-10-13	Scenedesmus spinosus	Chloro
2009-10-13	Staurastrum sp.	Chloro
2009-10-13	Staurastrum tetracerum	Chloro
2009-10-13	Synedra acus	Bac
2009-10-13	Synedra berolinensis	Bac
2009-10-13	Synedra sp.	Bac
2009-10-13	Synedra ulna	Bac
2009-10-13	Synedra ulna v. danica	Bac
2009-10-13	Tetraedron caud.	Chloro
2009-10-13	viburlane	varia
2009-11-17	Aphanizomenon skujae	Cy
2009-11-17	Bacill. sp. 0.65 cube	Bac
2009-11-17	Cryptomonas sp.	Crypto
2009-11-17	Epipyxis sp.	Chryso
2009-11-17	Gloeo. sp.	cy
2009-11-17	Limnothrix planktonica	Cy
2009-11-17	Limnothrix redekei	CY
2009-11-17	Melosira sp. 3 ü	Bac
2009-11-17	Melosira sp. 4 ü	Bac
2009-11-17	Melosira sp. 5 ü	Bac
2009-11-17	Mougeotia sp.	Chloro
2009-11-17	Nitzschia sp.	Bac
2009-11-17	Oscill. Brevis	Cy
2009-11-17	Planktolyngbya contorta	cy
2009-11-17	Planktolyngbya lim.	Cy
2009-11-17	Scenedesmus quadr.	Chloro
2009-11-17	Staurastrum tetracerum	Chloro
2009-11-17	Synedra acus	Bac
2009-11-17	Synedra sp.	Bac
2009-11-17	Synedra ulna v. danica	Bac
2009-12-07	Ankistrodesmus fusiformis	Chloro
2009-12-07	Aphanizomenon skujae	Cy
2009-12-07	Dinobryon bavaricum	Chryso
2009-12-07	Gloeo. sp.	cy
2009-12-07	Limnothrix planktonica	Cy
2009-12-07	Limnothrix redekei	CY
2009-12-07	Melosira sp. 4 ü	Bac
2009-12-07	Melosira sp. 5 ü	Bac
2009-12-07	Melosira sp. 6 ü	Bac
2009-12-07	Melosira varians	Bac
2009-12-07	Microcystis pulv./10	Cy
2009-12-07	Microcystis sp.	Cy
2009-12-07	Monoraphidium cont.	Chloro
2009-12-07	Navicula radiosa	Bac
2009-12-07	Nitzschia sigmoidea	Bac
2009-12-07	Pediastrum boryanum	Chloro
2009-12-07	Planktolyngbya contorta	cy
2009-12-07	Planktolyngbya lim.	Cy
2009-12-07	Rhodom. sp. ø 2.5	Crypto
2009-12-07	Scenedesmus acuminatus	Chloro
2009-12-07	Scenedesmus ecornis	Chloro
2009-12-07	Staurastrum tetracerum	Chloro
2009-12-07	Stephanodiscus sp.ø 6ü	Bac
2009-12-07	Surirella ovata	Bac
2009-12-07	Synedra acus	Bac
2009-12-07	Synedra berolinensis	Bac
2009-12-07	Synedra sp.	Bac
2009-12-07	Synedra ulna v. danica	Bac
2009-12-07	viburlane	varia
2010-01-13	Ankistrodesmus acicularis	Chloro
2010-01-13	Aphanizomenon skujae	Cy
2010-01-13	Chlamydomonas sp.	Chloro
2010-01-13	Cryptomonas sp.	Crypto
2010-01-13	Cryptomonas sp.	Crypto
2010-01-13	Hyalobryon sp.	Chryso
2010-01-13	kera ø2	varia
2010-01-13	Limnothrix planktonica	Cy
2010-01-13	Limnothrix redekei	CY
2010-01-13	Monoraphidium cont.	Chloro
2010-01-13	Pediastrum boryanum	Chloro
2010-01-13	Peridinium sp. ø 12	dino
2010-01-13	Planktolyngbya lim.	Cy
2010-01-13	Rhodom. sp. ø 2.5	Crypto
2010-01-13	Scenedesmus quadr.	Chloro
2010-01-13	viburlane	varia
2010-02-16	Ankistrodesmus acicularis	Chloro
2010-02-16	Cryptomonas sp.	Crypto
2010-02-16	Cyst	varia
2010-02-16	Limnothrix planktonica	Cy
2010-02-16	Limnothrix redekei	CY
2010-02-16	Monoraphidium cont.	Chloro
2010-02-16	Planktolyngbya lim.	Cy
2010-02-16	Rhodom. sp. ø 2.5	Crypto
2010-02-16	viburlane	varia
2010-02-16	viburlane ø1.5	varia
2010-03-16	Cryptomonas sp.	Crypto
2010-03-16	kera ø5	varia
2010-03-16	Limnothrix planktonica	Cy
2010-03-16	Limnothrix redekei	CY
2010-03-16	Monoraphidium cont.	Chloro
2010-03-16	Peridinium sp. ø 6	dino
2010-03-16	Planktolyngbya lim.	Cy
2010-03-16	Rhodom. sp. ø 2.5	Crypto
2010-03-16	Snowella lacustris	Cy
2010-03-16	viburlane	varia
2010-03-16	viburlane ø1.5	varia
2010-04-20	Ankistrodesmus acicularis	Chloro
2010-04-20	Aphanizomenon skujae	Cy
2010-04-20	Aphanothece stagnina	Cy
2010-04-20	Chlamydomonas sp.	Chloro
2010-04-20	Chrysococcus sp.	Chryso
2010-04-20	Cryptomonas sp.	Crypto
2010-04-20	Cyanodictyon sp./10	Cy
2010-04-20	Cyclotella sp.	Bac
2010-04-20	Cymatopleura solea	Bac
2010-04-20	Cyst	varia
2010-04-20	Diatoma. elong.	Bac
2010-04-20	Gloeo. sp.	cy
2010-04-20	Gomphonema affine	Bac
2010-04-20	kera ø2	varia
2010-04-20	Limnothrix planktonica	Cy
2010-04-20	Limnothrix redekei	CY
2010-04-20	Melosira isl. helv. 3	Bac
2010-04-20	Melosira isl. helv. 4	Bac
2010-04-20	Melosira isl. helv. 5	Bac
2010-04-20	Melosira isl. helv. 6	Bac
2010-04-20	Melosira isl. helv. 8	Bac
2010-04-20	Merismopedia sp.	Cy
2010-04-20	Navicula radiosa	Bac
2010-04-20	Navicula sp.	Bac
2010-04-20	Nitzschia sigmoidea	Bac
2010-04-20	Oscill. sp	Cy
2010-04-20	Pediastrum boryanum	Chloro
2010-04-20	Pediastrum kawraiskii	Chloro
2010-04-20	Pediastrum tetras	Chloro
2010-04-20	Peridinium sp. ø 12	dino
2010-04-20	Planktolyngbya contorta	cy
2010-04-20	Planktolyngbya lim.	Cy
2010-04-20	Rhodom. sp. ø 3	Crypto
2010-04-20	Scenedesmus spinosus	Chloro
2010-04-20	Schroederia sp.	Chloro
2010-04-20	Staurastrum sp.	Chloro
2010-04-20	Staurastrum tetracerum	Chloro
2010-04-20	Stephanodiscus sp.ø 5 ü	Bac
2010-04-20	Surirella biseriata	Bac
2010-04-20	Synedra acus	Bac
2010-04-20	Synedra berolinensis	Bac
2010-04-20	Synedra sp.	Bac
2010-04-20	Synedra sp.	Bac
2010-04-20	Synedra ulna	Bac
2010-04-20	viburlane	varia
2010-04-20	viburlane ø1.5	varia
2010-05-25	Ankistrodesmus acicularis	Chloro
2010-05-25	Ankistrodesmus arquatus	Chloro
2010-05-25	Aphanizomenon skujae	Cy
2010-05-25	Asterionella formosa	Bac
2010-05-25	Botryococcus sp.	Chloro
2010-05-25	Cryptomonas sp.	Crypto
2010-05-25	Cryptomonas sp.	Crypto
2010-05-25	Cymatopleura solea	Bac
2010-05-25	Cymbella sp.	Bac
2010-05-25	Diatoma. elong.	Bac
2010-05-25	Dinobryon bavaricum	Chryso
2010-05-25	Fragilaria construens	Bac
2010-05-25	Fragilaria sp.	Bac
2010-05-25	Gloeo. sp.	cy
2010-05-25	Limnothrix planktonica	Cy
2010-05-25	Limnothrix redekei	CY
2010-05-25	Melosira sp. 3 ü	Bac
2010-05-25	Melosira sp. 4 ü	Bac
2010-05-25	Melosira sp. 5 ü	Bac
2010-05-25	Melosira sp. 6 ü	Bac
2010-05-25	Merismopedia sp.	Cy
2010-05-25	Microcystis pulv./10	Cy
2010-05-25	Monoraphidium cont.	Chloro
2010-05-25	Navicula radiosa	Bac
2010-05-25	Nitzschia sigmoidea	Bac
2010-05-25	Pediastrum boryanum	Chloro
2010-05-25	Planktolyngbya contorta	cy
2010-05-25	Planktolyngbya lim.	Cy
2010-05-25	Scenedesmus acuminatus	Chloro
2010-05-25	Scenedesmus dent. v linearis	Chloro
2010-05-25	Scenedesmus quadr.	Chloro
2010-05-25	Scenedesmus spinosus	Chloro
2010-05-25	Staurastrum tetracerum	Chloro
2010-05-25	Stephanodiscus sp.ø 5 ü	Bac
2010-05-25	Surirella sp.	Bac
2010-05-25	Synedra acus	Bac
2010-05-25	Synedra berolinensis	Bac
2010-05-25	Synedra sp.	Bac
2010-05-25	Synedra ulna	Bac
2010-05-25	Tetraedron caud.	Chloro
2010-05-25	Tetraedron minimum	Chloro
2010-05-25	viburlane	varia
2010-05-25	viburlane	varia
2010-05-25	viburlane	varia
2010-05-25	viburlane ø1.5	varia
2010-06-16	Anabaena lemmermannii	Cy
2010-06-16	Ankistrodesmus falcatus	Chloro
2010-06-16	Aphanizomenon skujae	Cy
2010-06-16	Asterionella formosa	Bac
2010-06-16	Chlamydomonas sp.	Chloro
2010-06-16	Cryptomonas sp.	Crypto
2010-06-16	Cyanodictyon sp./10	Cy
2010-06-16	Cymbella sp.	Bac
2010-06-16	Dinobryon bavaricum	Chryso
2010-06-16	Dinobryon sociale	Chryso
2010-06-16	Fragilaria construens	Bac
2010-06-16	Gloeo. sp.	cy
2010-06-16	Gomphonema affine	Bac
2010-06-16	Limnothrix planktonica	Cy
2010-06-16	Limnothrix redekei	CY
2010-06-16	Melosira sp. 3 ü	Bac
2010-06-16	Melosira sp. 4 ü	Bac
2010-06-16	Melosira sp. 5 ü	Bac
2010-06-16	Melosira sp. 6 ü	Bac
2010-06-16	Melosira sp. 8 ü	Bac
2010-06-16	Merismopedia sp.	Cy
2010-06-16	Microcystis pulv./10	Cy
2010-06-16	Microcystis sp.	Cy
2010-06-16	Monoraphidium cont.	Chloro
2010-06-16	Navicula radiosa	Bac
2010-06-16	Nitzschia sigmoidea	Bac
2010-06-16	Nitzschia sp.	Bac
2010-06-16	Oocystis sp.	Chloro
2010-06-16	Oscill. Brevis	Cy
2010-06-16	Oscill. sp	Cy
2010-06-16	Pediastrum boryanum	Chloro
2010-06-16	Peridinium sp. ø 12	dino
2010-06-16	Planktolyngbya contorta	cy
2010-06-16	Planktolyngbya lim.	Cy
2010-06-16	Rhodom. sp. ø 2.5	Crypto
2010-06-16	Scenedesmus acuminatus	Chloro
2010-06-16	Scenedesmus dent. v linearis	Chloro
2010-06-16	Scenedesmus quadr.	Chloro
2010-06-16	Scenedesmus spinosus	Chloro
2010-06-16	Staurastrum sp.	Chloro
2010-06-16	Staurastrum tetracerum	Chloro
2010-06-16	Stephanodiscus sp.ø 6ü	Bac
2010-06-16	Stephanodiscus sp.ø 8ü	Bac
2010-06-16	Surirella sp.	Bac
2010-06-16	Synedra acus	Bac
2010-06-16	Synedra berolinensis	Bac
2010-06-16	Synedra sp.	Bac
2010-06-16	Synedra sp.	Bac
2010-06-16	Synedra ulna v. danica	Bac
2010-06-16	Tetraedron caud.	Chloro
2010-06-16	Tetraedron minimum	Chloro
2010-06-16	Tetraedron triangulatum	Chloro
2010-06-16	viburlane	varia
2010-06-16	viburlane	varia
2010-06-16	viburlane ø1.5	varia
2010-07-20	Aphanizomenon skujae	Cy
2010-07-20	Coelastrum cambricum	Chloro
2010-07-20	Cryptomonas sp.	Crypto
2010-07-20	Cyanodictyon sp./10	Cy
2010-07-20	Cymatopleura solea	Bac
2010-07-20	Cyst	varia
2010-07-20	Gomphosphaeria lacustris	Cy
2010-07-20	kera ø5	varia
2010-07-20	Limnothrix planktonica	Cy
2010-07-20	Limnothrix redekei	CY
2010-07-20	Melosira sp. 3 ü	Bac
2010-07-20	Melosira sp. 4 ü	Bac
2010-07-20	Melosira sp. 5 ü	Bac
2010-07-20	Melosira sp. 6 ü	Bac
2010-07-20	Microcystis pulv./10	Cy
2010-07-20	Microcystis sp.	Cy
2010-07-20	Microcystis wesenb.	Cy
2010-07-20	Monoraphidium cont.	Chloro
2010-07-20	Navicula radiosa	Bac
2010-07-20	Nitzschia sigmoidea	Bac
2010-07-20	Oscill. Brevis	Cy
2010-07-20	Oscill. sp	Cy
2010-07-20	Pediastrum boryanum	Chloro
2010-07-20	Peridinium sp. ø 9	dino
2010-07-20	Planktolyngbya contorta	cy
2010-07-20	Planktolyngbya lim.	Cy
2010-07-20	Rhodom. sp. ø 2.5	Crypto
2010-07-20	Scenedesmus ecornis	Chloro
2010-07-20	Scenedesmus quadr.	Chloro
2010-07-20	Scenedesmus spinosus	Chloro
2010-07-20	Staurastrum tetracerum	Chloro
2010-07-20	Stephanodiscus astraea	Bac
2010-07-20	Surirella sp.	Bac
2010-07-20	Synedra acus	Bac
2010-07-20	Synedra sp.	Bac
2010-07-20	Synedra ulna v. danica	Bac
2010-07-20	viburlane	varia
2010-08-26	Anabaena sp. kõver	Cy
2010-08-26	Ankistrodesmus falcatus	Chloro
2010-08-26	Aphanizomenon skujae	Cy
2010-08-26	Closterium sp.	Chloro
2010-08-26	Cryptomonas sp.	Crypto
2010-08-26	Gloeo. sp.	cy
2010-08-26	Gloeo. turgida	cy
2010-08-26	Gomphosphaeria lacustris	Cy
2010-08-26	Gymnodinium sp.	dino
2010-08-26	Limnothrix planktonica	Cy
2010-08-26	Limnothrix redekei	CY
2010-08-26	Melosira sp. 4 ü	Bac
2010-08-26	Melosira sp. 5 ü	Bac
2010-08-26	Melosira sp. 6 ü	Bac
2010-08-26	Melosira sp. 8 ü	Bac
2010-08-26	Microcystis pulv./10	Cy
2010-08-26	Microcystis sp.	Cy
2010-08-26	Monoraphidium cont.	Chloro
2010-08-26	Navicula radiosa	Bac
2010-08-26	Nitzschia sigmoidea	Bac
2010-08-26	Oscill. Brevis	Cy
2010-08-26	Peridinium sp. ø 9	dino
2010-08-26	Planktolyngbya contorta	cy
2010-08-26	Planktolyngbya lim.	Cy
2010-08-26	Scenedesmus acuminatus	Chloro
2010-08-26	Scenedesmus ecornis	Chloro
2010-08-26	Scenedesmus quadr.	Chloro
2010-08-26	Scenedesmus spinosus	Chloro
2010-08-26	Staurastrum tetracerum	Chloro
2010-08-26	Stephanodiscus sp.ø 5 ü	Bac
2010-08-26	Synedra acus	Bac
2010-08-26	Synedra berolinensis	Bac
2010-08-26	Synedra sp.	Bac
2010-08-26	Synedra ulna v. danica	Bac
2010-08-26	Tetraedron caud.	Chloro
2010-08-26	Tetraedron minimum	Chloro
2010-08-26	viburlane	varia
2010-08-26	viburlane	varia
2010-08-26	viburlane	varia
2010-08-26	viburlane ø1.5	varia
2010-09-21	Anabaena bergii v. minor	Cy
2010-09-21	Ankistrodesmus falcatus	Chloro
2010-09-21	Aphanizomenon skujae	Cy
2010-09-21	Cryptomonas sp.	Crypto
2010-09-21	Diatoma. elong.	Bac
2010-09-21	Dinobryon bavaricum	Chryso
2010-09-21	Elakatothrix lacustris	Chloro
2010-09-21	Gloeo. sp.	cy
2010-09-21	Gomphosphaeria lacustris	Cy
2010-09-21	Limnothrix planktonica	Cy
2010-09-21	Limnothrix redekei	CY
2010-09-21	Melosira sp. 4 ü	Bac
2010-09-21	Melosira sp. 5 ü	Bac
2010-09-21	Melosira sp. 6 ü	Bac
2010-09-21	Melosira sp. 7 ü	Bac
2010-09-21	Merismopedia sp.	Cy
2010-09-21	Microcystis wesenb.	Cy
2010-09-21	Monoraphidium cont.	Chloro
2010-09-21	Navicula radiosa	Bac
2010-09-21	Oscill. Brevis	Cy
2010-09-21	Pediastrum boryanum	Chloro
2010-09-21	Pediastrum kawraiskii	Chloro
2010-09-21	Planktolyngbya contorta	cy
2010-09-21	Planktolyngbya lim.	Cy
2010-09-21	Rhodom. sp. ø 2.5	Crypto
2010-09-21	Scenedesmus acuminatus	Chloro
2010-09-21	Scenedesmus quadr.	Chloro
2010-09-21	Scenedesmus spinosus	Chloro
2010-09-21	Staurastrum tetracerum	Chloro
2010-09-21	Stephanodiscus sp.ø 4 ü	Bac
2010-09-21	Synedra acus	Bac
2010-09-21	Synedra berolinensis	Bac
2010-09-21	Synedra sp.	Bac
2010-09-21	Synedra sp.	Bac
2010-09-21	Tetraedron caud.	Chloro
2010-09-21	viburlane	varia
2010-09-21	viburlane ø1.5	varia
2010-10-19	Ankistrodesmus falcatus	Chloro
2010-10-19	Aphanizomenon skujae	Cy
2010-10-19	Cryptomonas sp.	Crypto
2010-10-19	Cymatopleura solea	Bac
2010-10-19	Gloeo. sp.	cy
2010-10-19	Golenkinia radiata	Chloro
2010-10-19	Goniochloris mutica	Xant
2010-10-19	Limnothrix planktonica	Cy
2010-10-19	Limnothrix redekei	CY
2010-10-19	Melosira sp. 4 ü	Bac
2010-10-19	Melosira sp. 5 ü	Bac
2010-10-19	Melosira sp. 6 ü	Bac
2010-10-19	Merismopedia sp.	Cy
2010-10-19	Microcystis pulv./10	Cy
2010-10-19	Microcystis sp.	Cy
2010-10-19	Monoraphidium cont.	Chloro
2010-10-19	Mougeotia sp.	Chloro
2010-10-19	Navicula radiosa	Bac
2010-10-19	Nitzschia sp.	Bac
2010-10-19	Oocystis sp.	Chloro
2010-10-19	Oscill. Brevis	Cy
2010-10-19	Pediastrum boryanum	Chloro
2010-10-19	Pediastrum kawraiskii	Chloro
2010-10-19	Planktolyngbya contorta	cy
2010-10-19	Planktolyngbya lim.	Cy
2010-10-19	Rhodom. sp. ø 2.5	Crypto
2010-10-19	Scenedesmus acuminatus	Chloro
2010-10-19	Scenedesmus dent. v linearis	Chloro
2010-10-19	Scenedesmus quadr.	Chloro
2010-10-19	Scenedesmus spinosus	Chloro
2010-10-19	Staurastrum tetracerum	Chloro
2010-10-19	Stephanodiscus sp.ø 5 ü	Bac
2010-10-19	Surirella sp.	Bac
2010-10-19	Synedra acus	Bac
2010-10-19	Synedra sp.	Bac
2010-10-19	Tetraedron caud.	Chloro
2010-10-19	viburlane	varia
2010-10-19	viburlane ø1.5	varia
2010-11-17	Ankistrodesmus falcatus	Chloro
2010-11-17	Aphanizomenon skujae	Cy
2010-11-17	Asterionella formosa	Bac
2010-11-17	Cryptomonas sp.	Crypto
2010-11-17	Cyanodictyon sp./10	Cy
2010-11-17	Cyst	varia
2010-11-17	Dinobryon bavaricum	Chryso
2010-11-17	Fragilaria capucina	Bac
2010-11-17	Gloeo. sp.	cy
2010-11-17	Golenkinia radiata	Chloro
2010-11-17	Gomphosphaeria lacustris	Cy
2010-11-17	Limnothrix planktonica	Cy
2010-11-17	Limnothrix redekei	CY
2010-11-17	Melosira sp. 4 ü	Bac
2010-11-17	Melosira sp. 5 ü	Bac
2010-11-17	Melosira sp. 6 ü	Bac
2010-11-17	Microcystis sp.	Cy
2010-11-17	Monoraphidium cont.	Chloro
2010-11-17	Navicula radiosa	Bac
2010-11-17	Oscill. Brevis	Cy
2010-11-17	Pediastrum tetras	Chloro
2010-11-17	Planktolyngbya contorta	cy
2010-11-17	Planktolyngbya lim.	Cy
2010-11-17	Rhodom. sp. ø 2.5	Crypto
2010-11-17	Scenedesmus acuminatus	Chloro
2010-11-17	Scenedesmus ecornis	Chloro
2010-11-17	Scenedesmus quadr.	Chloro
2010-11-17	Scenedesmus spinosus	Chloro
2010-11-17	Staurastrum tetracerum	Chloro
2010-11-17	Stephanodiscus sp.ø 5 ü	Bac
2010-11-17	Synedra acus	Bac
2010-11-17	Synedra berolinensis	Bac
2010-11-17	Synedra sp.	Bac
2010-11-17	viburlane	varia
2010-11-17	viburlane	varia
2010-12-15	Aphanizomenon skujae	Cy
2010-12-15	Limnothrix planktonica	Cy
2010-12-15	Limnothrix redekei	CY
2010-12-15	Microcystis sp.	Cy
2010-12-15	Planktolyngbya lim.	Cy
2010-12-15	Scenedesmus spinosus	Chloro
2010-12-15	Synedra acus	Bac
2010-12-15	Synedra sp.	Bac
2010-12-15	viburlane	varia
2010-12-15	viburlane ø1.5	varia
2011-01-18	Aphanizomenon skujae	Cy
2011-01-18	Cryptomonas sp.	Crypto
2011-01-18	Cyanonephron styloides	Cy
2011-01-18	Gomphosphaeria lacustris	Cy
2011-01-18	Limnothrix planktonica	Cy
2011-01-18	Limnothrix redekei	CY
2011-01-18	Monoraphidium cont.	Chloro
2011-01-18	Planktolyngbya lim.	Cy
2011-01-18	Scenedesmus sp.	Chloro
2011-01-18	Scenedesmus spinosus	Chloro
2011-01-18	Synedra acus	Bac
2011-01-18	Synedra ulna v. danica	Bac
2011-01-18	viburlane	varia
2011-01-18	viburlane	varia
2011-02-15	Bicoeca tubiformis	Chryso
2011-02-15	Gomphosphaeria lacustris	Cy
2011-02-15	Limnothrix planktonica	Cy
2011-02-15	Limnothrix redekei	CY
2011-02-15	Oscill. sp	Cy
2011-02-15	viburlane	varia
2011-02-15	viburlane	varia
2011-03-15	Chlorogonium maximum	Chloro
2011-03-15	Cryptomonas sp.	Crypto
2011-03-15	Cryptomonas sp.	Crypto
2011-03-15	Cryptomonas sp.	Crypto
2011-03-15	kera ø5	varia
2011-03-15	Limnothrix planktonica	Cy
2011-03-15	Limnothrix redekei	CY
2011-03-15	Monoraphidium cont.	Chloro
2011-03-15	Peridinium sp. ø 12	dino
2011-03-15	Planktolyngbya lim.	Cy
2011-03-15	Planktolyngbya sp.	cy
2011-03-15	Synedra acus	Bac
2011-03-15	viburlane	varia
2011-03-15	viburlane	varia
2011-04-12	Amphora sp.	Bac
2011-04-12	Cryptomonas sp.	Crypto
2011-04-12	Limnothrix planktonica	Cy
2011-04-12	Melosira isl. helv. 4	Bac
2011-04-12	Melosira isl. helv. 5	Bac
2011-04-12	Melosira isl. helv. 8	Bac
2011-04-12	Oscill. sp	Cy
2011-04-12	Oscill. sp	Cy
2011-04-12	Rhodom. sp. ø 2.5	Crypto
2011-04-12	Scenedesmus quadr.	Chloro
2011-04-12	Synedra acus	Bac
2011-04-12	Synedra sp.	Bac
2011-04-12	viburlane	varia
2011-04-12	viburlane	varia
2011-05-17	Ankistrodesmus acicularis	Chloro
2011-05-17	Asterionella formosa	Bac
2011-05-17	Cryptomonas sp.	Crypto
2011-05-17	Cymatopleura solea	Bac
2011-05-17	Cyst	varia
2011-05-17	Diatoma. elong.	Bac
2011-05-17	Dinobryon bavaricum	Chryso
2011-05-17	Fragilaria sp.	Bac
2011-05-17	Gymnodinium sp.	dino
2011-05-17	Limnothrix planktonica	Cy
2011-05-17	Limnothrix redekei	CY
2011-05-17	Mall. Sp.	Chryso
2011-05-17	Melosira sp. 3.5 ü	Bac
2011-05-17	Melosira sp. 4 ü	Bac
2011-05-17	Melosira sp. 5 ü	Bac
2011-05-17	Melosira sp. 6 ü	Bac
2011-05-17	Monoraphidium cont.	Chloro
2011-05-17	Mougeotia sp.	Chloro
2011-05-17	Navicula radiosa	Bac
2011-05-17	Nitzschia sigmoidea	Bac
2011-05-17	Nitzschia sp.	Bac
2011-05-17	Oscill. Brevis	Cy
2011-05-17	Oscill. sp	Cy
2011-05-17	Pediastrum tetras	Chloro
2011-05-17	Planktolyngbya contorta	cy
2011-05-17	Planktolyngbya lim.	Cy
2011-05-17	Rhizosolenia long.	Bac
2011-05-17	Rhodom. sp. ø 2.5	Crypto
2011-05-17	Scenedesmus acuminatus	Chloro
2011-05-17	Scenedesmus ecornis	Chloro
2011-05-17	Scenedesmus quadr.	Chloro
2011-05-17	Scenedesmus spinosus	Chloro
2011-05-17	Staurastrum tetracerum	Chloro
2011-05-17	Synedra acus	Bac
2011-05-17	Synedra sp.	Bac
2011-05-17	Synedra ulna v. danica	Bac
2011-05-17	Uroglena sp.	Chryso
2011-05-17	viburlane	varia
2011-05-17	viburlane	varia
2011-05-17	viburlane	varia
2011-05-17	viburlane ø1.5	varia
2011-06-14	Ankistrodesmus acicularis	Chloro
2011-06-14	Ankistrodesmus fusiformis	Chloro
2011-06-14	Aphanizomenon skujae	Cy
2011-06-14	Closterium sp.	Chloro
2011-06-14	Cryptomonas sp.	Crypto
2011-06-14	Cryptomonas sp.	Crypto
2011-06-14	Dinobryon bavaricum	Chryso
2011-06-14	Dinobryon sociale	Chryso
2011-06-14	Golenkinia radiata	Chloro
2011-06-14	Gomphosphaeria lacustris	Cy
2011-06-14	kera ø2	varia
2011-06-14	kera ø3	varia
2011-06-14	kera ø5	varia
2011-06-14	Kirchneriella sp.	Chloro
2011-06-14	Limnothrix planktonica	Cy
2011-06-14	Limnothrix redekei	CY
2011-06-14	Melosira sp. 4 ü	Bac
2011-06-14	Melosira sp. 5 ü	Bac
2011-06-14	Navicula radiosa	Bac
2011-06-14	Nitzschia sigmoidea	Bac
2011-06-14	Nitzschia sp.	Bac
2011-06-14	Oscill. Brevis	Cy
2011-06-14	Pediastrum boryanum	Chloro
2011-06-14	Phacus sp.	eugl.
2011-06-14	Planktolyngbya contorta	cy
2011-06-14	Planktolyngbya lim.	Cy
2011-06-14	Pseudokeph. Sp.	Chryso
2011-06-14	Rhodom. sp. ø 2.5	Crypto
2011-06-14	Scenedesmus spinosus	Chloro
2011-06-14	Stephanodiscus astraea	Bac
2011-06-14	Stephanodiscus sp.ø 7ü	Bac
2011-06-14	Surirella sp.	Bac
2011-06-14	Synedra acus	Bac
2011-06-14	Synedra ulna v. danica	Bac
2011-07-12	Anabaena bergii v. minor	Cy
2011-07-12	Ankistrodesmus falcatus	Chloro
2011-07-12	Aphanizomenon skujae	Cy
2011-07-12	Ceratium hirundinella	dino
2011-07-12	Cryptomonas sp.	Crypto
2011-07-12	Elakatothrix lacustris	Chloro
2011-07-12	Gloeo. sp.	cy
2011-07-12	Gomphosphaeria lacustris	Cy
2011-07-12	Limnothrix planktonica	Cy
2011-07-12	Limnothrix redekei	CY
2011-07-12	Melosira sp. 4 ü	Bac
2011-07-12	Melosira sp. 5 ü	Bac
2011-07-12	Microcystis pulv./10	Cy
2011-07-12	Microcystis sp.	Cy
2011-07-12	Navicula radiosa	Bac
2011-07-12	Oscill. Brevis	Cy
2011-07-12	Peridinium sp. ø 12	dino
2011-07-12	Peridinium sp. ø 9	dino
2011-07-12	Planktolyngbya contorta	cy
2011-07-12	Planktolyngbya lim.	Cy
2011-07-12	Rhodom. sp. ø 2.5	Crypto
2011-07-12	Scenedesmus acuminatus	Chloro
2011-07-12	Scenedesmus quadr.	Chloro
2011-07-12	Scenedesmus spinosus	Chloro
2011-07-12	Staurastrum tetracerum	Chloro
2011-07-12	Stephanodiscus astraea	Bac
2011-07-12	Stephanodiscus sp.ø 5 ü	Bac
2011-07-12	Synedra acus	Bac
2011-07-12	Synedra sp.	Bac
2011-07-12	Synedra ulna v. danica	Bac
2011-07-12	viburlane	varia
2011-07-12	viburlane ø1.5	varia
2011-08-16	Ankistrodesmus falcatus	Chloro
2011-08-16	Aphanizomenon skujae	Cy
2011-08-16	Cryptomonas sp.	Crypto
2011-08-16	Cryptomonas sp.	Crypto
2011-08-16	Cyanodictyon sp./10	Cy
2011-08-16	Dictyosphaerium ehrenbergianum	Chloro
2011-08-16	Dinobryon sociale	Chryso
2011-08-16	Gloeo. sp.	cy
2011-08-16	Gomphosphaeria lacustris	Cy
2011-08-16	Limnothrix planktonica	Cy
2011-08-16	Limnothrix redekei	CY
2011-08-16	Melosira sp. 4 ü	Bac
2011-08-16	Melosira sp. 5 ü	Bac
2011-08-16	Merismopedia sp.	Cy
2011-08-16	Microcystis sp.	Cy
2011-08-16	Microcystis wesenb.	Cy
2011-08-16	Navicula radiosa	Bac
2011-08-16	Oscill. Brevis	Cy
2011-08-16	Pediastrum tetras	Chloro
2011-08-16	Peridinium aciculiferum	dino
2011-08-16	Peridinium sp. ø 9	dino
2011-08-16	Planktolyngbya contorta	cy
2011-08-16	Planktolyngbya lim.	Cy
2011-08-16	Rhodom. sp. ø 2.5	Crypto
2011-08-16	Scenedesmus quadr.	Chloro
2011-08-16	Scenedesmus spinosus	Chloro
2011-08-16	Staurastrum sp.	Chloro
2011-08-16	Staurastrum tetracerum	Chloro
2011-08-16	Stephanodiscus sp.ø 5 ü	Bac
2011-08-16	Synedra acus	Bac
2011-08-16	Synedra berolinensis	Bac
2011-08-16	Synedra sp.	Bac
2011-08-16	Synedra ulna v. danica	Bac
2011-08-16	Tetraedron minimum	Chloro
2011-08-16	viburlane	varia
2011-09-13	Ankistrodesmus arquatus	Chloro
2011-09-13	Ankistrodesmus falcatus	Chloro
2011-09-13	Aphanizomenon skujae	Cy
2011-09-13	Chlamydomonas sp.	Chloro
2011-09-13	Cryptomonas sp.	Crypto
2011-09-13	Cryptomonas sp.	Crypto
2011-09-13	Cyanodictyon sp./10	Cy
2011-09-13	Dinobryon sociale	Chryso
2011-09-13	Fragilaria sp.	Bac
2011-09-13	Gloeo. sp.	cy
2011-09-13	Gloeo. turgida	cy
2011-09-13	Gomphosphaeria lacustris	Cy
2011-09-13	Limnothrix planktonica	Cy
2011-09-13	Limnothrix redekei	CY
2011-09-13	Melosira sp. 4 ü	Bac
2011-09-13	Melosira sp. 5 ü	Bac
2011-09-13	Melosira sp. 6 ü	Bac
2011-09-13	Microcystis grewill.	Cy
2011-09-13	Microcystis sp.	Cy
2011-09-13	Monoraphidium cont.	Chloro
2011-09-13	Navicula radiosa	Bac
2011-09-13	Navicula sp.	Bac
2011-09-13	Nitzschia sigmoidea	Bac
2011-09-13	Nitzschia sp.	Bac
2011-09-13	Oocystis sp.	Chloro
2011-09-13	Oscill. Brevis	Cy
2011-09-13	Pediastrum boryanum	Chloro
2011-09-13	Peridinium sp. ø 12	dino
2011-09-13	Planktolyngbya contorta	cy
2011-09-13	Planktolyngbya lim.	Cy
2011-09-13	Scenedesmus acuminatus	Chloro
2011-09-13	Scenedesmus ecornis	Chloro
2011-09-13	Scenedesmus spinosus	Chloro
2011-09-13	Schroederia setigera	Chloro
2011-09-13	Staurastrum sp.	Chloro
2011-09-13	Staurastrum tetracerum	Chloro
2011-09-13	Surirella sp.	Bac
2011-09-13	Synedra acus	Bac
2011-09-13	viburlane	varia
2011-10-11	Ankistrodesmus arquatus	Chloro
2011-10-11	Ankistrodesmus falcatus	Chloro
2011-10-11	Aphanizomenon skujae	Cy
2011-10-11	Aphanothece clathrata	Cy
2011-10-11	Cryptomonas sp.	Crypto
2011-10-11	Cryptomonas sp.	Crypto
2011-10-11	Cyanodictyon sp./10	Cy
2011-10-11	Cymatopleura solea	Bac
2011-10-11	Gloeo. sp.	cy
2011-10-11	Gomphosphaeria lacustris	Cy
2011-10-11	Limnothrix planktonica	Cy
2011-10-11	Limnothrix redekei	CY
2011-10-11	Melosira sp. 4 ü	Bac
2011-10-11	Melosira sp. 5 ü	Bac
2011-10-11	Melosira sp. 6 ü	Bac
2011-10-11	Merismopedia sp.	Cy
2011-10-11	Microcystis grewill.	Cy
2011-10-11	Microcystis sp.	Cy
2011-10-11	Monoraphidium cont.	Chloro
2011-10-11	Navicula radiosa	Bac
2011-10-11	Navicula sp.	Bac
2011-10-11	Nitzschia sigmoidea	Bac
2011-10-11	Oscill. Brevis	Cy
2011-10-11	Pediastrum boryanum	Chloro
2011-10-11	Pediastrum kawraiskii	Chloro
2011-10-11	Peridinium sp. ø 12	dino
2011-10-11	Planktolyngbya contorta	cy
2011-10-11	Planktolyngbya lim.	Cy
2011-10-11	Scenedesmus ecornis	Chloro
2011-10-11	Scenedesmus quadr.	Chloro
2011-10-11	Scenedesmus spinosus	Chloro
2011-10-11	Schroederia setigera	Chloro
2011-10-11	Staurastrum tetracerum	Chloro
2011-10-11	Stephanodiscus sp.ø 5 ü	Bac
2011-10-11	Surirella sp.	Bac
2011-10-11	Synedra acus	Bac
2011-10-11	Synedra berolinensis	Bac
2011-10-11	viburlane	varia
2011-10-11	viburlane ø1.5	varia
2011-11-15	Ankistrodesmus arquatus	Chloro
2011-11-15	Ankistrodesmus falcatus	Chloro
2011-11-15	Aphanizomenon skujae	Cy
2011-11-15	Chlamydomonas sp.	Chloro
2011-11-15	Cryptomonas sp.	Crypto
2011-11-15	Cryptomonas sp.	Crypto
2011-11-15	Cyanodictyon sp./10	Cy
2011-11-15	Dinobryon bavaricum	Chryso
2011-11-15	Fragilaria sp.	Bac
2011-11-15	Gloeo. sp.	cy
2011-11-15	Limnothrix planktonica	Cy
2011-11-15	Limnothrix redekei	CY
2011-11-15	Melosira sp. 4 ü	Bac
2011-11-15	Melosira sp. 5 ü	Bac
2011-11-15	Melosira sp. 6 ü	Bac
2011-11-15	Microcystis sp.	Cy
2011-11-15	Navicula radiosa	Bac
2011-11-15	Nitzschia sigmoidea	Bac
2011-11-15	Oocystis sp.	Chloro
2011-11-15	Oscill. Brevis	Cy
2011-11-15	Peridinium sp. ø 12	dino
2011-11-15	Planktolyngbya contorta	cy
2011-11-15	Planktolyngbya lim.	Cy
2011-11-15	Rhodom. sp. ø 2.5	Crypto
2011-11-15	Scenedesmus ecornis	Chloro
2011-11-15	Scenedesmus quadr.	Chloro
2011-11-15	Scenedesmus spinosus	Chloro
2011-11-15	Staurastrum sp.	Chloro
2011-11-15	Staurastrum tetracerum	Chloro
2011-11-15	Synedra acus	Bac
2011-11-15	Synedra berolinensis	Bac
2011-11-15	viburlane ø1.5	varia
2011-12-13	Ankistrodesmus arquatus	Chloro
2011-12-13	Ankistrodesmus falcatus	Chloro
2011-12-13	Aphanizomenon skujae	Cy
2011-12-13	Cyanodictyon sp./10	Cy
2011-12-13	Cymatopleura solea	Bac
2011-12-13	Dinobryon bavaricum	Chryso
2011-12-13	Fragilaria sp.	Bac
2011-12-13	Gloeo. sp.	cy
2011-12-13	Gomphosphaeria lacustris	Cy
2011-12-13	Limnothrix planktonica	Cy
2011-12-13	Limnothrix redekei	CY
2011-12-13	Melosira sp. 4 ü	Bac
2011-12-13	Melosira sp. 5 ü	Bac
2011-12-13	Melosira sp. 6 ü	Bac
2011-12-13	Microcystis sp.	Cy
2011-12-13	Microcystis wesenb.	Cy
2011-12-13	Mougeotia sp.	Chloro
2011-12-13	Navicula radiosa	Bac
2011-12-13	Nitzschia sigmoidea	Bac
2011-12-13	Nitzschia sp.	Bac
2011-12-13	Oocystis sp.	Chloro
2011-12-13	Oscill. sp	Cy
2011-12-13	Pediastrum boryanum	Chloro
2011-12-13	Pediastrum duplex	Chloro
2011-12-13	Pediastrum kawraiskii	Chloro
2011-12-13	Planktolyngbya contorta	cy
2011-12-13	Planktolyngbya lim.	Cy
2011-12-13	Scenedesmus acuminatus	Chloro
2011-12-13	Scenedesmus quadr.	Chloro
2011-12-13	Scenedesmus spinosus	Chloro
2011-12-13	Staurastrum tetracerum	Chloro
2011-12-13	Stephanodiscus sp.ø 5 ü	Bac
2011-12-13	Surirella sp.	Bac
2011-12-13	Synedra acus	Bac
2011-12-13	Synedra berolinensis	Bac
2011-12-13	Synedra sp.	Bac
2011-12-13	Synedra ulna	Bac
2011-12-13	Synedra ulna v. danica	Bac
2011-12-13	viburlane	varia

## Sheet: metazooplankton
Date	GEN	SP
2009-01-20	Cyclopoida
2009-01-20	Keratella	quadrata
2009-01-20	Nauplii
2009-01-20	Polyarthra	dolichoptera
2009-01-20	Synchaeta	kitina
2009-01-20	Synchaeta	verrucosa
2009-02-17	Cyclopoida
2009-02-17	Keratella	hiemalis
2009-02-17	Keratella	quadrata
2009-02-17	Nauplii
2009-02-17	Polyarthra	dolichoptera
2009-02-17	Cyclopoida
2009-03-16	Cyclopoida
2009-03-16	Cyclopoida
2009-03-16	Keratella	cochl. Typ.
2009-03-16	Keratella	quadrata
2009-03-16	Nauplii
2009-03-16	Notholca	squmula
2009-03-16	Polyarthra	dolichoptera
2009-03-16	Synchaeta	verrucosa
2009-04-28	Cyclopoida
2009-04-28	Keratella	quadrata
2009-04-28	Mesocyclop	leucarti
2009-04-28	Mesocyclop	oithonoides
2009-04-28	Nauplii
2009-04-28	Polyarthra	dolichoptera
2009-04-28	Polyarthra	luminosa
2009-05-12	Chydorus	sphaericus
2009-05-12	Cyclopoida
2009-05-12	Cyclopoida
2009-05-12	Keratella	cochl. typ.
2009-05-12	Keratella	quadrata
2009-05-12	Mesocyclop	leucarti
2009-05-12	Nauplii
2009-05-12	Polyarthra	dolichoptera
2009-05-12	Polyarthra	luminosa
2009-06-06	Bosmina	berolinensis
2009-06-06	Bosmina	longirostris
2009-06-06	Chydorus	sphaericus
2009-06-06	Cyclopoida
2009-06-06	Cyclopoida
2009-06-06	Keratella	cochl. Typ.
2009-06-06	Keratella	cochl. Tecta.
2009-06-06	Keratella	quadrata
2009-06-06	Nauplii
2009-06-06	Polyarthra	luminosa
2009-07-14	Mesocyclop	leucarti
2009-07-14	Mesocyclop	leucarti
2009-07-14	Mesocyclop	oithonoides
2009-07-14	Nauplii
2009-07-14	Trich. (D)	rousseleti
2009-07-14	Anuraeops	fissa
2009-07-14	Chydorus	sphaericus
2009-07-14	Cyclopoida
2009-07-14	Cyclopoida
2009-07-14	Daphnia	cucullata
2009-07-14	Keratella	cochl.tecta
2009-08-18	Anuraeops	fissa
2009-08-18	Ascomorpha	ecaudis
2009-08-18	Cyclopoida
2009-08-18	Cyclopoida
2009-08-18	Daphnia	cucullata
2009-08-18	Keratella	cochl. typ.
2009-08-18	Keratella	cochl.tecta
2009-08-18	Mesocyclop	leucarti
2009-08-18	Nauplii
2009-08-18	Polyarthra	luminosa
2009-08-18	Polyarthra	remata
2009-08-18	Trich. (D)	rousseleti
2009-09-22	Cyclopoida
2009-09-22	Cyclopoida
2009-09-22	Daphnia	cucullata
2009-09-22	Keratella	quadrata
2009-09-22	Nauplii
2009-09-22	Polyarthra	luminosa
2009-09-22	Trichocerc	cylindrica
2009-09-22	Asplanchna	priodonta
2009-09-22	Asplanchna	priodonta
2009-09-22	Bosmina	longirostris
2009-09-22	Chydorus	sphaericus
2009-10-13	Alona	rectangula
2009-10-13	Asplanchna	priodonta
2009-10-13	Asplanchna	priodonta
2009-10-13	Bosmina	longirostris
2009-10-13	Chydorus	sphaericus
2009-10-13	Conochilus	unicornis
2009-10-13	Cyclopoida
2009-10-13	Cyclopoida
2009-10-13	Daphnia	cucullata
2009-10-13	Keratella	quadrata
2009-10-13	Nauplii
2009-10-13	Polyarthra	dolichoptera
2009-10-13	Polyarthra	luminosa
2009-11-17	Chydorus	sphaericus
2009-11-17	Cyclopoida
2009-11-17	Cyclopoida
2009-11-17	Nauplii
2009-11-17	Polyarthra	dolichoptera
2009-12-07	Bosmina	longirostris
2009-12-07	Cyclopoida
2009-12-07	Keratella	quadrata
2009-12-07	Nauplii
2010-01-13	Cyclopoida
2010-01-13	Keratella	quadrata
2010-01-13	Nauplii
2010-01-13	Polyarthra	dolichoptera
2010-01-13	Synchaeta	verrucosa
2010-02-16	Keratella	quadrata
2010-02-16	Nauplii
2010-02-16	Polyarthra	dolichoptera
2010-03-16	Cyclopoida
2010-03-16	Cyclopoida
2010-03-16	Nauplii
2010-04-20	Cyclopoida
2010-04-20	Cyclopoida
2010-04-20	Keratella	hiemalis
2010-04-20	Nauplii
2010-04-20	Polyarthra	dolichoptera
2010-05-20	Anuraeops	fissa
2010-05-20	Asplanchna	priodonta
2010-05-20	Asplanchna	priodonta
2010-05-20	Chydorus	sphaericus
2010-05-20	Cyclopoida
2010-05-20	Cyclopoida
2010-05-20	Keratella	cochl.typ.
2010-05-20	Keratella	quadrata
2010-05-20	Nauplii
2010-05-20	Polyarthra	dolichoptera
2010-05-20	Polyarthra	luminosa
2010-06-16
2010-07-20
2010-08-26
2010-09-21
2010-10-19
2010-11-17
2010-12-15
2011-01-18
2011-02-15
2011-03-15
2011-04-12
2011-05-11
2011-06-14
2011-07-12
2011-08-16
2011-09-13
2011-10-11
2011-11-15
2011-12-13

## Sheet: benthos
	Chironomidae	Oligochaeta	Mussels
	Biomass (g ww m-2)	Biomass (g ww m-2)	Biomass (g ww m-2)
2009-01-01	4.2085	2.7155	0
2009-01-02	4.2085	2.7155	0
2009-01-03	4.2085	2.7155	0
2009-01-04	4.2085	2.7155	0
2009-01-05	4.2085	2.7155	0
2009-01-06	4.2085	2.7155	0
2009-01-07	4.2085	2.7155	0
2009-01-08	4.2085	2.7155	0
2009-01-09	4.2085	2.7155	0
2009-01-10	4.2085	2.7155	0
2009-01-11	4.2085	2.7155	0
2009-01-12	4.2085	2.7155	0
2009-01-13	4.2085	2.7155	0
2009-01-14	4.2085	2.7155	0
2009-01-15	4.2085	2.7155	0
2009-01-16	4.2085	2.7155	0
2009-01-17	4.2085	2.7155	0
2009-01-18	4.2085	2.7155	0
2009-01-19	4.2085	2.7155	0
2009-01-20	4.2085	2.7155	0
2009-01-21	4.2085	2.7155	0
2009-01-22	4.2085	2.7155	0
2009-01-23	4.2085	2.7155	0
2009-01-24	4.2085	2.7155	0
2009-01-25	4.2085	2.7155	0
2009-01-26	4.2085	2.7155	0
2009-01-27	4.2085	2.7155	0
2009-01-28	4.2085	2.7155	0
2009-01-29	4.2085	2.7155	0
2009-01-30	4.2085	2.7155	0
2009-01-31	4.2085	2.7155	0
2009-02-01	3.0175	2.1332	0
2009-02-02	3.0175	2.1332	0
2009-02-03	3.0175	2.1332	0
2009-02-04	3.0175	2.1332	0
2009-02-05	3.0175	2.1332	0
2009-02-06	3.0175	2.1332	0
2009-02-07	3.0175	2.1332	0
2009-02-08	3.0175	2.1332	0
2009-02-09	3.0175	2.1332	0
2009-02-10	3.0175	2.1332	0
2009-02-11	3.0175	2.1332	0
2009-02-12	3.0175	2.1332	0
2009-02-13	3.0175	2.1332	0
2009-02-14	3.0175	2.1332	0
2009-02-15	3.0175	2.1332	0
2009-02-16	3.0175	2.1332	0
2009-02-17	3.0175	2.1332	0
2009-02-18	3.0175	2.1332	0
2009-02-19	3.0175	2.1332	0
2009-02-20	3.0175	2.1332	0
2009-02-21	3.0175	2.1332	0
2009-02-22	3.0175	2.1332	0
2009-02-23	3.0175	2.1332	0
2009-02-24	3.0175	2.1332	0
2009-02-25	3.0175	2.1332	0
2009-02-26	3.0175	2.1332	0
2009-02-27	3.0175	2.1332	0
2009-02-28	3.0175	2.1332	0
2009-03-01	1.8265	1.551	0
2009-03-02	1.8265	1.551	0
2009-03-03	1.8265	1.551	0
2009-03-04	1.8265	1.551	0
2009-03-05	1.8265	1.551	0
2009-03-06	1.8265	1.551	0
2009-03-07	1.8265	1.551	0
2009-03-08	1.8265	1.551	0
2009-03-09	1.8265	1.551	0
2009-03-10	1.8265	1.551	0
2009-03-11	1.8265	1.551	0
2009-03-12	1.8265	1.551	0
2009-03-13	1.8265	1.551	0
2009-03-14	1.8265	1.551	0
2009-03-15	1.8265	1.551	0
2009-03-16	1.8265	1.551	0
2009-03-17	1.8265	1.551	0
2009-03-18	1.8265	1.551	0
2009-03-19	1.8265	1.551	0
2009-03-20	1.8265	1.551	0
2009-03-21	1.8265	1.551	0
2009-03-22	1.8265	1.551	0
2009-03-23	1.8265	1.551	0
2009-03-24	1.8265	1.551	0
2009-03-25	1.8265	1.551	0
2009-03-26	1.8265	1.551	0
2009-03-27	1.8265	1.551	0
2009-03-28	1.8265	1.551	0
2009-03-29	1.8265	1.551	0
2009-03-30	1.8265	1.551	0
2009-03-31	1.8265	1.551	0
2009-04-01	2.55289	0.415667	0
2009-04-02	2.55289	0.415667	0
2009-04-03	2.55289	0.415667	0
2009-04-04	2.55289	0.415667	0
2009-04-05	2.55289	0.415667	0
2009-04-06	2.55289	0.415667	0
2009-04-07	2.55289	0.415667	0
2009-04-08	2.55289	0.415667	0
2009-04-09	2.55289	0.415667	0
2009-04-10	2.55289	0.415667	0
2009-04-11	2.55289	0.415667	0
2009-04-12	2.55289	0.415667	0
2009-04-13	2.55289	0.415667	0
2009-04-14	2.55289	0.415667	0
2009-04-15	2.55289	0.415667	0
2009-04-16	2.55289	0.415667	0
2009-04-17	2.55289	0.415667	0
2009-04-18	2.55289	0.415667	0
2009-04-19	2.55289	0.415667	0
2009-04-20	2.55289	0.415667	0
2009-04-21	2.55289	0.415667	0
2009-04-22	2.55289	0.415667	0
2009-04-23	2.55289	0.415667	0
2009-04-24	2.55289	0.415667	0
2009-04-25	2.55289	0.415667	0
2009-04-26	2.55289	0.415667	0
2009-04-27	2.55289	0.415667	0
2009-04-28	2.55289	0.415667	0
2009-04-29	2.55289	0.415667	0
2009-04-30	2.55289	0.415667	0
2009-05-01	8.71	0.8625	0
2009-05-02	8.71	0.8625	0
2009-05-03	8.71	0.8625	0
2009-05-04	8.71	0.8625	0
2009-05-05	8.71	0.8625	0
2009-05-06	8.71	0.8625	0
2009-05-07	8.71	0.8625	0
2009-05-08	8.71	0.8625	0
2009-05-09	8.71	0.8625	0
2009-05-10	8.71	0.8625	0
2009-05-11	8.71	0.8625	0
2009-05-12	8.71	0.8625	0
2009-05-13	8.71	0.8625	0
2009-05-14	8.71	0.8625	0
2009-05-15	8.71	0.8625	0
2009-05-16	8.71	0.8625	0
2009-05-17	8.71	0.8625	0
2009-05-18	8.71	0.8625	0
2009-05-19	8.71	0.8625	0
2009-05-20	8.71	0.8625	0
2009-05-21	8.71	0.8625	0
2009-05-22	8.71	0.8625	0
2009-05-23	8.71	0.8625	0
2009-05-24	8.71	0.8625	0
2009-05-25	8.71	0.8625	0
2009-05-26	8.71	0.8625	0
2009-05-27	8.71	0.8625	0
2009-05-28	8.71	0.8625	0
2009-05-29	8.71	0.8625	0
2009-05-30	8.71	0.8625	0
2009-05-31	8.71	0.8625	0
2009-06-01	2.09756	0.194556	0
2009-06-02	2.09756	0.194556	0
2009-06-03	2.09756	0.194556	0
2009-06-04	2.09756	0.194556	0
2009-06-05	2.09756	0.194556	0
2009-06-06	2.09756	0.194556	0
2009-06-07	2.09756	0.194556	0
2009-06-08	2.09756	0.194556	0
2009-06-09	2.09756	0.194556	0
2009-06-10	2.09756	0.194556	0
2009-06-11	2.09756	0.194556	0
2009-06-12	2.09756	0.194556	0
2009-06-13	2.09756	0.194556	0
2009-06-14	2.09756	0.194556	0
2009-06-15	2.09756	0.194556	0
2009-06-16	2.09756	0.194556	0
2009-06-17	2.09756	0.194556	0
2009-06-18	2.09756	0.194556	0
2009-06-19	2.09756	0.194556	0
2009-06-20	2.09756	0.194556	0
2009-06-21	2.09756	0.194556	0
2009-06-22	2.09756	0.194556	0
2009-06-23	2.09756	0.194556	0
2009-06-24	2.09756	0.194556	0
2009-06-25	2.09756	0.194556	0
2009-06-26	2.09756	0.194556	0
2009-06-27	2.09756	0.194556	0
2009-06-28	2.09756	0.194556	0
2009-06-29	2.09756	0.194556	0
2009-06-30	2.09756	0.194556	0
2009-07-01	3.053	0.7245	0
2009-07-02	3.053	0.7245	0
2009-07-03	3.053	0.7245	0
2009-07-04	3.053	0.7245	0
2009-07-05	3.053	0.7245	0
2009-07-06	3.053	0.7245	0
2009-07-07	3.053	0.7245	0
2009-07-08	3.053	0.7245	0
2009-07-09	3.053	0.7245	0
2009-07-10	3.053	0.7245	0
2009-07-11	3.053	0.7245	0
2009-07-12	3.053	0.7245	0
2009-07-13	3.053	0.7245	0
2009-07-14	3.053	0.7245	0
2009-07-15	3.053	0.7245	0
2009-07-16	3.053	0.7245	0
2009-07-17	3.053	0.7245	0
2009-07-18	3.053	0.7245	0
2009-07-19	3.053	0.7245	0
2009-07-20	3.053	0.7245	0
2009-07-21	3.053	0.7245	0
2009-07-22	3.053	0.7245	0
2009-07-23	3.053	0.7245	0
2009-07-24	3.053	0.7245	0
2009-07-25	3.053	0.7245	0
2009-07-26	3.053	0.7245	0
2009-07-27	3.053	0.7245	0
2009-07-28	3.053	0.7245	0
2009-07-29	3.053	0.7245	0
2009-07-30	3.053	0.7245	0
2009-07-31	3.053	0.7245	0
2009-08-01	0.426889	0.101778	0
2009-08-02	0.426889	0.101778	0
2009-08-03	0.426889	0.101778	0
2009-08-04	0.426889	0.101778	0
2009-08-05	0.426889	0.101778	0
2009-08-06	0.426889	0.101778	0
2009-08-07	0.426889	0.101778	0
2009-08-08	0.426889	0.101778	0
2009-08-09	0.426889	0.101778	0
2009-08-10	0.426889	0.101778	0
2009-08-11	0.426889	0.101778	0
2009-08-12	0.426889	0.101778	0
2009-08-13	0.426889	0.101778	0
2009-08-14	0.426889	0.101778	0
2009-08-15	0.426889	0.101778	0
2009-08-16	0.426889	0.101778	0
2009-08-17	0.426889	0.101778	0
2009-08-18	0.426889	0.101778	0
2009-08-19	0.426889	0.101778	0
2009-08-20	0.426889	0.101778	0
2009-08-21	0.426889	0.101778	0
2009-08-22	0.426889	0.101778	0
2009-08-23	0.426889	0.101778	0
2009-08-24	0.426889	0.101778	0
2009-08-25	0.426889	0.101778	0
2009-08-26	0.426889	0.101778	0
2009-08-27	0.426889	0.101778	0
2009-08-28	0.426889	0.101778	0
2009-08-29	0.426889	0.101778	0
2009-08-30	0.426889	0.101778	0
2009-08-31	0.426889	0.101778	0
2009-09-01	2.6086	0.9196	0
2009-09-02	2.6086	0.9196	0
2009-09-03	2.6086	0.9196	0
2009-09-04	2.6086	0.9196	0
2009-09-05	2.6086	0.9196	0
2009-09-06	2.6086	0.9196	0
2009-09-07	2.6086	0.9196	0
2009-09-08	2.6086	0.9196	0
2009-09-09	2.6086	0.9196	0
2009-09-10	2.6086	0.9196	0
2009-09-11	2.6086	0.9196	0
2009-09-12	2.6086	0.9196	0
2009-09-13	2.6086	0.9196	0
2009-09-14	2.6086	0.9196	0
2009-09-15	2.6086	0.9196	0
2009-09-16	2.6086	0.9196	0
2009-09-17	2.6086	0.9196	0
2009-09-18	2.6086	0.9196	0
2009-09-19	2.6086	0.9196	0
2009-09-20	2.6086	0.9196	0
2009-09-21	2.6086	0.9196	0
2009-09-22	2.6086	0.9196	0
2009-09-23	2.6086	0.9196	0
2009-09-24	2.6086	0.9196	0
2009-09-25	2.6086	0.9196	0
2009-09-26	2.6086	0.9196	0
2009-09-27	2.6086	0.9196	0
2009-09-28	2.6086	0.9196	0
2009-09-29	2.6086	0.9196	0
2009-09-30	2.6086	0.9196	0
2009-10-01	4.7905	1.7375	0
2009-10-02	4.7905	1.7375	0
2009-10-03	4.7905	1.7375	0
2009-10-04	4.7905	1.7375	0
2009-10-05	4.7905	1.7375	0
2009-10-06	4.7905	1.7375	0
2009-10-07	4.7905	1.7375	0
2009-10-08	4.7905	1.7375	0
2009-10-09	4.7905	1.7375	0
2009-10-10	4.7905	1.7375	0
2009-10-11	4.7905	1.7375	0
2009-10-12	4.7905	1.7375	0
2009-10-13	4.7905	1.7375	0
2009-10-14	4.7905	1.7375	0
2009-10-15	4.7905	1.7375	0
2009-10-16	4.7905	1.7375	0
2009-10-17	4.7905	1.7375	0
2009-10-18	4.7905	1.7375	0
2009-10-19	4.7905	1.7375	0
2009-10-20	4.7905	1.7375	0
2009-10-21	4.7905	1.7375	0
2009-10-22	4.7905	1.7375	0
2009-10-23	4.7905	1.7375	0
2009-10-24	4.7905	1.7375	0
2009-10-25	4.7905	1.7375	0
2009-10-26	4.7905	1.7375	0
2009-10-27	4.7905	1.7375	0
2009-10-28	4.7905	1.7375	0
2009-10-29	4.7905	1.7375	0
2009-10-30	4.7905	1.7375	0
2009-10-31	4.7905	1.7375	0
2009-11-01	11.7135	0.6845	0
2009-11-02	11.7135	0.6845	0
2009-11-03	11.7135	0.6845	0
2009-11-04	11.7135	0.6845	0
2009-11-05	11.7135	0.6845	0
2009-11-06	11.7135	0.6845	0
2009-11-07	11.7135	0.6845	0
2009-11-08	11.7135	0.6845	0
2009-11-09	11.7135	0.6845	0
2009-11-10	11.7135	0.6845	0
2009-11-11	11.7135	0.6845	0
2009-11-12	11.7135	0.6845	0
2009-11-13	11.7135	0.6845	0
2009-11-14	11.7135	0.6845	0
2009-11-15	11.7135	0.6845	0
2009-11-16	11.7135	0.6845	0
2009-11-17	11.7135	0.6845	0
2009-11-18	11.7135	0.6845	0
2009-11-19	11.7135	0.6845	0
2009-11-20	11.7135	0.6845	0
2009-11-21	11.7135	0.6845	0
2009-11-22	11.7135	0.6845	0
2009-11-23	11.7135	0.6845	0
2009-11-24	11.7135	0.6845	0
2009-11-25	11.7135	0.6845	0
2009-11-26	11.7135	0.6845	0
2009-11-27	11.7135	0.6845	0
2009-11-28	11.7135	0.6845	0
2009-11-29	11.7135	0.6845	0
2009-11-30	11.7135	0.6845	0
2009-12-01	6.2215	0.929	0
2009-12-02	6.2215	0.929	0
2009-12-03	6.2215	0.929	0
2009-12-04	6.2215	0.929	0
2009-12-05	6.2215	0.929	0
2009-12-06	6.2215	0.929	0
2009-12-07	6.2215	0.929	0
2009-12-08	6.2215	0.929	0
2009-12-09	6.2215	0.929	0
2009-12-10	6.2215	0.929	0
2009-12-11	6.2215	0.929	0
2009-12-12	6.2215	0.929	0
2009-12-13	6.2215	0.929	0
2009-12-14	6.2215	0.929	0
2009-12-15	6.2215	0.929	0
2009-12-16	6.2215	0.929	0
2009-12-17	6.2215	0.929	0
2009-12-18	6.2215	0.929	0
2009-12-19	6.2215	0.929	0
2009-12-20	6.2215	0.929	0
2009-12-21	6.2215	0.929	0
2009-12-22	6.2215	0.929	0
2009-12-23	6.2215	0.929	0
2009-12-24	6.2215	0.929	0
2009-12-25	6.2215	0.929	0
2009-12-26	6.2215	0.929	0
2009-12-27	6.2215	0.929	0
2009-12-28	6.2215	0.929	0
2009-12-29	6.2215	0.929	0
2009-12-30	6.2215	0.929	0
2009-12-31	6.2215	0.929	0
2010-01-01	3.8417	1.4088	0
2010-01-02	3.8417	1.4088	0
2010-01-03	3.8417	1.4088	0
2010-01-04	3.8417	1.4088	0
2010-01-05	3.8417	1.4088	0
2010-01-06	3.8417	1.4088	0
2010-01-07	3.8417	1.4088	0
2010-01-08	3.8417	1.4088	0
2010-01-09	3.8417	1.4088	0
2010-01-10	3.8417	1.4088	0
2010-01-11	3.8417	1.4088	0
2010-01-12	3.8417	1.4088	0
2010-01-13	3.8417	1.4088	0
2010-01-14	3.8417	1.4088	0
2010-01-15	3.8417	1.4088	0
2010-01-16	3.8417	1.4088	0
2010-01-17	3.8417	1.4088	0
2010-01-18	3.8417	1.4088	0
2010-01-19	3.8417	1.4088	0
2010-01-20	3.8417	1.4088	0
2010-01-21	3.8417	1.4088	0
2010-01-22	3.8417	1.4088	0
2010-01-23	3.8417	1.4088	0
2010-01-24	3.8417	1.4088	0
2010-01-25	3.8417	1.4088	0
2010-01-26	3.8417	1.4088	0
2010-01-27	3.8417	1.4088	0
2010-01-28	3.8417	1.4088	0
2010-01-29	3.8417	1.4088	0
2010-01-30	3.8417	1.4088	0
2010-01-31	3.8417	1.4088	0
2010-02-01	1.46208	1.8887	0
2010-02-02	1.46208	1.8887	0
2010-02-03	1.46208	1.8887	0
2010-02-04	1.46208	1.8887	0
2010-02-05	1.46208	1.8887	0
2010-02-06	1.46208	1.8887	0
2010-02-07	1.46208	1.8887	0
2010-02-08	1.46208	1.8887	0
2010-02-09	1.46208	1.8887	0
2010-02-10	1.46208	1.8887	0
2010-02-11	1.46208	1.8887	0
2010-02-12	1.46208	1.8887	0
2010-02-13	1.46208	1.8887	0
2010-02-14	1.46208	1.8887	0
2010-02-15	1.46208	1.8887	0
2010-02-16	1.46208	1.8887	0
2010-02-17	1.46208	1.8887	0
2010-02-18	1.46208	1.8887	0
2010-02-19	1.46208	1.8887	0
2010-02-20	1.46208	1.8887	0
2010-02-21	1.46208	1.8887	0
2010-02-22	1.46208	1.8887	0
2010-02-23	1.46208	1.8887	0
2010-02-24	1.46208	1.8887	0
2010-02-25	1.46208	1.8887	0
2010-02-26	1.46208	1.8887	0
2010-02-27	1.46208	1.8887	0
2010-02-28	1.46208	1.8887	0
2010-03-01	1.7812	1.004	9.6237
2010-03-02	1.7812	1.004	9.6237
2010-03-03	1.7812	1.004	9.6237
2010-03-04	1.7812	1.004	9.6237
2010-03-05	1.7812	1.004	9.6237
2010-03-06	1.7812	1.004	9.6237
2010-03-07	1.7812	1.004	9.6237
2010-03-08	1.7812	1.004	9.6237
2010-03-09	1.7812	1.004	9.6237
2010-03-10	1.7812	1.004	9.6237
2010-03-11	1.7812	1.004	9.6237
2010-03-12	1.7812	1.004	9.6237
2010-03-13	1.7812	1.004	9.6237
2010-03-14	1.7812	1.004	9.6237
2010-03-15	1.7812	1.004	9.6237
2010-03-16	1.7812	1.004	9.6237
2010-03-17	1.7812	1.004	9.6237
2010-03-18	1.7812	1.004	9.6237
2010-03-19	1.7812	1.004	9.6237
2010-03-20	1.7812	1.004	9.6237
2010-03-21	1.7812	1.004	9.6237
2010-03-22	1.7812	1.004	9.6237
2010-03-23	1.7812	1.004	9.6237
2010-03-24	1.7812	1.004	9.6237
2010-03-25	1.7812	1.004	9.6237
2010-03-26	1.7812	1.004	9.6237
2010-03-27	1.7812	1.004	9.6237
2010-03-28	1.7812	1.004	9.6237
2010-03-29	1.7812	1.004	9.6237
2010-03-30	1.7812	1.004	9.6237
2010-03-31	1.7812	1.004	9.6237
2010-04-01	2.10053	0.119494	19.2475
2010-04-02	2.10053	0.119494	19.2475
2010-04-03	2.10053	0.119494	19.2475
2010-04-04	2.10053	0.119494	19.2475
2010-04-05	2.10053	0.119494	19.2475
2010-04-06	2.10053	0.119494	19.2475
2010-04-07	2.10053	0.119494	19.2475
2010-04-08	2.10053	0.119494	19.2475
2010-04-09	2.10053	0.119494	19.2475
2010-04-10	2.10053	0.119494	19.2475
2010-04-11	2.10053	0.119494	19.2475
2010-04-12	2.10053	0.119494	19.2475
2010-04-13	2.10053	0.119494	19.2475
2010-04-14	2.10053	0.119494	19.2475
2010-04-15	2.10053	0.119494	19.2475
2010-04-16	2.10053	0.119494	19.2475
2010-04-17	2.10053	0.119494	19.2475
2010-04-18	2.10053	0.119494	19.2475
2010-04-19	2.10053	0.119494	19.2475
2010-04-20	2.10053	0.119494	19.2475
2010-04-21	2.10053	0.119494	19.2475
2010-04-22	2.10053	0.119494	19.2475
2010-04-23	2.10053	0.119494	19.2475
2010-04-24	2.10053	0.119494	19.2475
2010-04-25	2.10053	0.119494	19.2475
2010-04-26	2.10053	0.119494	19.2475
2010-04-27	2.10053	0.119494	19.2475
2010-04-28	2.10053	0.119494	19.2475
2010-04-29	2.10053	0.119494	19.2475
2010-04-30	2.10053	0.119494	19.2475
2010-05-01	1.87092	1.34209	0
2010-05-02	1.87092	1.34209	0
2010-05-03	1.87092	1.34209	0
2010-05-04	1.87092	1.34209	0
2010-05-05	1.87092	1.34209	0
2010-05-06	1.87092	1.34209	0
2010-05-07	1.87092	1.34209	0
2010-05-08	1.87092	1.34209	0
2010-05-09	1.87092	1.34209	0
2010-05-10	1.87092	1.34209	0
2010-05-11	1.87092	1.34209	0
2010-05-12	1.87092	1.34209	0
2010-05-13	1.87092	1.34209	0
2010-05-14	1.87092	1.34209	0
2010-05-15	1.87092	1.34209	0
2010-05-16	1.87092	1.34209	0
2010-05-17	1.87092	1.34209	0
2010-05-18	1.87092	1.34209	0
2010-05-19	1.87092	1.34209	0
2010-05-20	1.87092	1.34209	0
2010-05-21	1.87092	1.34209	0
2010-05-22	1.87092	1.34209	0
2010-05-23	1.87092	1.34209	0
2010-05-24	1.87092	1.34209	0
2010-05-25	1.87092	1.34209	0
2010-05-26	1.87092	1.34209	0
2010-05-27	1.87092	1.34209	0
2010-05-28	1.87092	1.34209	0
2010-05-29	1.87092	1.34209	0
2010-05-30	1.87092	1.34209	0
2010-05-31	1.87092	1.34209	0
2010-06-01	0.88485	0.0849298	50.3653
2010-06-02	0.88485	0.0849298	50.3653
2010-06-03	0.88485	0.0849298	50.3653
2010-06-04	0.88485	0.0849298	50.3653
2010-06-05	0.88485	0.0849298	50.3653
2010-06-06	0.88485	0.0849298	50.3653
2010-06-07	0.88485	0.0849298	50.3653
2010-06-08	0.88485	0.0849298	50.3653
2010-06-09	0.88485	0.0849298	50.3653
2010-06-10	0.88485	0.0849298	50.3653
2010-06-11	0.88485	0.0849298	50.3653
2010-06-12	0.88485	0.0849298	50.3653
2010-06-13	0.88485	0.0849298	50.3653
2010-06-14	0.88485	0.0849298	50.3653
2010-06-15	0.88485	0.0849298	50.3653
2010-06-16	0.88485	0.0849298	50.3653
2010-06-17	0.88485	0.0849298	50.3653
2010-06-18	0.88485	0.0849298	50.3653
2010-06-19	0.88485	0.0849298	50.3653
2010-06-20	0.88485	0.0849298	50.3653
2010-06-21	0.88485	0.0849298	50.3653
2010-06-22	0.88485	0.0849298	50.3653
2010-06-23	0.88485	0.0849298	50.3653
2010-06-24	0.88485	0.0849298	50.3653
2010-06-25	0.88485	0.0849298	50.3653
2010-06-26	0.88485	0.0849298	50.3653
2010-06-27	0.88485	0.0849298	50.3653
2010-06-28	0.88485	0.0849298	50.3653
2010-06-29	0.88485	0.0849298	50.3653
2010-06-30	0.88485	0.0849298	50.3653
2010-07-01	0.595496	1.31098	0
2010-07-02	0.595496	1.31098	0
2010-07-03	0.595496	1.31098	0
2010-07-04	0.595496	1.31098	0
2010-07-05	0.595496	1.31098	0
2010-07-06	0.595496	1.31098	0
2010-07-07	0.595496	1.31098	0
2010-07-08	0.595496	1.31098	0
2010-07-09	0.595496	1.31098	0
2010-07-10	0.595496	1.31098	0
2010-07-11	0.595496	1.31098	0
2010-07-12	0.595496	1.31098	0
2010-07-13	0.595496	1.31098	0
2010-07-14	0.595496	1.31098	0
2010-07-15	0.595496	1.31098	0
2010-07-16	0.595496	1.31098	0
2010-07-17	0.595496	1.31098	0
2010-07-18	0.595496	1.31098	0
2010-07-19	0.595496	1.31098	0
2010-07-20	0.595496	1.31098	0
2010-07-21	0.595496	1.31098	0
2010-07-22	0.595496	1.31098	0
2010-07-23	0.595496	1.31098	0
2010-07-24	0.595496	1.31098	0
2010-07-25	0.595496	1.31098	0
2010-07-26	0.595496	1.31098	0
2010-07-27	0.595496	1.31098	0
2010-07-28	0.595496	1.31098	0
2010-07-29	0.595496	1.31098	0
2010-07-30	0.595496	1.31098	0
2010-07-31	0.595496	1.31098	0
2010-08-01	0.569864	0.144161	29.4292
2010-08-02	0.569864	0.144161	29.4292
2010-08-03	0.569864	0.144161	29.4292
2010-08-04	0.569864	0.144161	29.4292
2010-08-05	0.569864	0.144161	29.4292
2010-08-06	0.569864	0.144161	29.4292
2010-08-07	0.569864	0.144161	29.4292
2010-08-08	0.569864	0.144161	29.4292
2010-08-09	0.569864	0.144161	29.4292
2010-08-10	0.569864	0.144161	29.4292
2010-08-11	0.569864	0.144161	29.4292
2010-08-12	0.569864	0.144161	29.4292
2010-08-13	0.569864	0.144161	29.4292
2010-08-14	0.569864	0.144161	29.4292
2010-08-15	0.569864	0.144161	29.4292
2010-08-16	0.569864	0.144161	29.4292
2010-08-17	0.569864	0.144161	29.4292
2010-08-18	0.569864	0.144161	29.4292
2010-08-19	0.569864	0.144161	29.4292
2010-08-20	0.569864	0.144161	29.4292
2010-08-21	0.569864	0.144161	29.4292
2010-08-22	0.569864	0.144161	29.4292
2010-08-23	0.569864	0.144161	29.4292
2010-08-24	0.569864	0.144161	29.4292
2010-08-25	0.569864	0.144161	29.4292
2010-08-26	0.569864	0.144161	29.4292
2010-08-27	0.569864	0.144161	29.4292
2010-08-28	0.569864	0.144161	29.4292
2010-08-29	0.569864	0.144161	29.4292
2010-08-30	0.569864	0.144161	29.4292
2010-08-31	0.569864	0.144161	29.4292
2010-09-01	3.32856	1.97314	0
2010-09-02	3.32856	1.97314	0
2010-09-03	3.32856	1.97314	0
2010-09-04	3.32856	1.97314	0
2010-09-05	3.32856	1.97314	0
2010-09-06	3.32856	1.97314	0
2010-09-07	3.32856	1.97314	0
2010-09-08	3.32856	1.97314	0
2010-09-09	3.32856	1.97314	0
2010-09-10	3.32856	1.97314	0
2010-09-11	3.32856	1.97314	0
2010-09-12	3.32856	1.97314	0
2010-09-13	3.32856	1.97314	0
2010-09-14	3.32856	1.97314	0
2010-09-15	3.32856	1.97314	0
2010-09-16	3.32856	1.97314	0
2010-09-17	3.32856	1.97314	0
2010-09-18	3.32856	1.97314	0
2010-09-19	3.32856	1.97314	0
2010-09-20	3.32856	1.97314	0
2010-09-21	3.32856	1.97314	0
2010-09-22	3.32856	1.97314	0
2010-09-23	3.32856	1.97314	0
2010-09-24	3.32856	1.97314	0
2010-09-25	3.32856	1.97314	0
2010-09-26	3.32856	1.97314	0
2010-09-27	3.32856	1.97314	0
2010-09-28	3.32856	1.97314	0
2010-09-29	3.32856	1.97314	0
2010-09-30	3.32856	1.97314	0
2010-10-01	3.75962	2.80861	47.3286
2010-10-02	3.75962	2.80861	47.3286
2010-10-03	3.75962	2.80861	47.3286
2010-10-04	3.75962	2.80861	47.3286
2010-10-05	3.75962	2.80861	47.3286
2010-10-06	3.75962	2.80861	47.3286
2010-10-07	3.75962	2.80861	47.3286
2010-10-08	3.75962	2.80861	47.3286
2010-10-09	3.75962	2.80861	47.3286
2010-10-10	3.75962	2.80861	47.3286
2010-10-11	3.75962	2.80861	47.3286
2010-10-12	3.75962	2.80861	47.3286
2010-10-13	3.75962	2.80861	47.3286
2010-10-14	3.75962	2.80861	47.3286
2010-10-15	3.75962	2.80861	47.3286
2010-10-16	3.75962	2.80861	47.3286
2010-10-17	3.75962	2.80861	47.3286
2010-10-18	3.75962	2.80861	47.3286
2010-10-19	3.75962	2.80861	47.3286
2010-10-20	3.75962	2.80861	47.3286
2010-10-21	3.75962	2.80861	47.3286
2010-10-22	3.75962	2.80861	47.3286
2010-10-23	3.75962	2.80861	47.3286
2010-10-24	3.75962	2.80861	47.3286
2010-10-25	3.75962	2.80861	47.3286
2010-10-26	3.75962	2.80861	47.3286
2010-10-27	3.75962	2.80861	47.3286
2010-10-28	3.75962	2.80861	47.3286
2010-10-29	3.75962	2.80861	47.3286
2010-10-30	3.75962	2.80861	47.3286
2010-10-31	3.75962	2.80861	47.3286
2010-11-01	3.94627	2.80416	0
2010-11-02	3.94627	2.80416	0
2010-11-03	3.94627	2.80416	0
2010-11-04	3.94627	2.80416	0
2010-11-05	3.94627	2.80416	0
2010-11-06	3.94627	2.80416	0
2010-11-07	3.94627	2.80416	0
2010-11-08	3.94627	2.80416	0
2010-11-09	3.94627	2.80416	0
2010-11-10	3.94627	2.80416	0
2010-11-11	3.94627	2.80416	0
2010-11-12	3.94627	2.80416	0
2010-11-13	3.94627	2.80416	0
2010-11-14	3.94627	2.80416	0
2010-11-15	3.94627	2.80416	0
2010-11-16	3.94627	2.80416	0
2010-11-17	3.94627	2.80416	0
2010-11-18	3.94627	2.80416	0
2010-11-19	3.94627	2.80416	0
2010-11-20	3.94627	2.80416	0
2010-11-21	3.94627	2.80416	0
2010-11-22	3.94627	2.80416	0
2010-11-23	3.94627	2.80416	0
2010-11-24	3.94627	2.80416	0
2010-11-25	3.94627	2.80416	0
2010-11-26	3.94627	2.80416	0
2010-11-27	3.94627	2.80416	0
2010-11-28	3.94627	2.80416	0
2010-11-29	3.94627	2.80416	0
2010-11-30	3.94627	2.80416	0
2010-12-01	9.03465	2.23978	0
2010-12-02	9.03465	2.23978	0
2010-12-03	9.03465	2.23978	0
2010-12-04	9.03465	2.23978	0
2010-12-05	9.03465	2.23978	0
2010-12-06	9.03465	2.23978	0
2010-12-07	9.03465	2.23978	0
2010-12-08	9.03465	2.23978	0
2010-12-09	9.03465	2.23978	0
2010-12-10	9.03465	2.23978	0
2010-12-11	9.03465	2.23978	0
2010-12-12	9.03465	2.23978	0
2010-12-13	9.03465	2.23978	0
2010-12-14	9.03465	2.23978	0
2010-12-15	9.03465	2.23978	0
2010-12-16	9.03465	2.23978	0
2010-12-17	9.03465	2.23978	0
2010-12-18	9.03465	2.23978	0
2010-12-19	9.03465	2.23978	0
2010-12-20	9.03465	2.23978	0
2010-12-21	9.03465	2.23978	0
2010-12-22	9.03465	2.23978	0
2010-12-23	9.03465	2.23978	0
2010-12-24	9.03465	2.23978	0
2010-12-25	9.03465	2.23978	0
2010-12-26	9.03465	2.23978	0
2010-12-27	9.03465	2.23978	0
2010-12-28	9.03465	2.23978	0
2010-12-29	9.03465	2.23978	0
2010-12-30	9.03465	2.23978	0
2010-12-31	9.03465	2.23978	0
2011-01-01	6.6557	2.153	0
2011-01-02	6.6557	2.153	0
2011-01-03	6.6557	2.153	0
2011-01-04	6.6557	2.153	0
2011-01-05	6.6557	2.153	0
2011-01-06	6.6557	2.153	0
2011-01-07	6.6557	2.153	0
2011-01-08	6.6557	2.153	0
2011-01-09	6.6557	2.153	0
2011-01-10	6.6557	2.153	0
2011-01-11	6.6557	2.153	0
2011-01-12	6.6557	2.153	0
2011-01-13	6.6557	2.153	0
2011-01-14	6.6557	2.153	0
2011-01-15	6.6557	2.153	0
2011-01-16	6.6557	2.153	0
2011-01-17	6.6557	2.153	0
2011-01-18	6.6557	2.153	0
2011-01-19	6.6557	2.153	0
2011-01-20	6.6557	2.153	0
2011-01-21	6.6557	2.153	0
2011-01-22	6.6557	2.153	0
2011-01-23	6.6557	2.153	0
2011-01-24	6.6557	2.153	0
2011-01-25	6.6557	2.153	0
2011-01-26	6.6557	2.153	0
2011-01-27	6.6557	2.153	0
2011-01-28	6.6557	2.153	0
2011-01-29	6.6557	2.153	0
2011-01-30	6.6557	2.153	0
2011-01-31	6.6557	2.153	0
2011-02-01	4.27957	2.06646	0
2011-02-02	4.27957	2.06646	0
2011-02-03	4.27957	2.06646	0
2011-02-04	4.27957	2.06646	0
2011-02-05	4.27957	2.06646	0
2011-02-06	4.27957	2.06646	0
2011-02-07	4.27957	2.06646	0
2011-02-08	4.27957	2.06646	0
2011-02-09	4.27957	2.06646	0
2011-02-10	4.27957	2.06646	0
2011-02-11	4.27957	2.06646	0
2011-02-12	4.27957	2.06646	0
2011-02-13	4.27957	2.06646	0
2011-02-14	4.27957	2.06646	0
2011-02-15	4.27957	2.06646	0
2011-02-16	4.27957	2.06646	0
2011-02-17	4.27957	2.06646	0
2011-02-18	4.27957	2.06646	0
2011-02-19	4.27957	2.06646	0
2011-02-20	4.27957	2.06646	0
2011-02-21	4.27957	2.06646	0
2011-02-22	4.27957	2.06646	0
2011-02-23	4.27957	2.06646	0
2011-02-24	4.27957	2.06646	0
2011-02-25	4.27957	2.06646	0
2011-02-26	4.27957	2.06646	0
2011-02-27	4.27957	2.06646	0
2011-02-28	4.27957	2.06646	0
2011-03-01	3.5552	2.87527	0
2011-03-02	3.5552	2.87527	0
2011-03-03	3.5552	2.87527	0
2011-03-04	3.5552	2.87527	0
2011-03-05	3.5552	2.87527	0
2011-03-06	3.5552	2.87527	0
2011-03-07	3.5552	2.87527	0
2011-03-08	3.5552	2.87527	0
2011-03-09	3.5552	2.87527	0
2011-03-10	3.5552	2.87527	0
2011-03-11	3.5552	2.87527	0
2011-03-12	3.5552	2.87527	0
2011-03-13	3.5552	2.87527	0
2011-03-14	3.5552	2.87527	0
2011-03-15	3.5552	2.87527	0
2011-03-16	3.5552	2.87527	0
2011-03-17	3.5552	2.87527	0
2011-03-18	3.5552	2.87527	0
2011-03-19	3.5552	2.87527	0
2011-03-20	3.5552	2.87527	0
2011-03-21	3.5552	2.87527	0
2011-03-22	3.5552	2.87527	0
2011-03-23	3.5552	2.87527	0
2011-03-24	3.5552	2.87527	0
2011-03-25	3.5552	2.87527	0
2011-03-26	3.5552	2.87527	0
2011-03-27	3.5552	2.87527	0
2011-03-28	3.5552	2.87527	0
2011-03-29	3.5552	2.87527	0
2011-03-30	3.5552	2.87527	0
2011-03-31	3.5552	2.87527	0
2011-04-01	3.5384	1.7081	30.73
2011-04-02	3.5384	1.7081	30.73
2011-04-03	3.5384	1.7081	30.73
2011-04-04	3.5384	1.7081	30.73
2011-04-05	3.5384	1.7081	30.73
2011-04-06	3.5384	1.7081	30.73
2011-04-07	3.5384	1.7081	30.73
2011-04-08	3.5384	1.7081	30.73
2011-04-09	3.5384	1.7081	30.73
2011-04-10	3.5384	1.7081	30.73
2011-04-11	3.5384	1.7081	30.73
2011-04-12	3.5384	1.7081	30.73
2011-04-13	3.5384	1.7081	30.73
2011-04-14	3.5384	1.7081	30.73
2011-04-15	3.5384	1.7081	30.73
2011-04-16	3.5384	1.7081	30.73
2011-04-17	3.5384	1.7081	30.73
2011-04-18	3.5384	1.7081	30.73
2011-04-19	3.5384	1.7081	30.73
2011-04-20	3.5384	1.7081	30.73
2011-04-21	3.5384	1.7081	30.73
2011-04-22	3.5384	1.7081	30.73
2011-04-23	3.5384	1.7081	30.73
2011-04-24	3.5384	1.7081	30.73
2011-04-25	3.5384	1.7081	30.73
2011-04-26	3.5384	1.7081	30.73
2011-04-27	3.5384	1.7081	30.73
2011-04-28	3.5384	1.7081	30.73
2011-04-29	3.5384	1.7081	30.73
2011-04-30	3.5384	1.7081	30.73
2011-05-01	3.52162	0.54118	61.4655
2011-05-02	3.52162	0.54118	61.4655
2011-05-03	3.52162	0.54118	61.4655
2011-05-04	3.52162	0.54118	61.4655
2011-05-05	3.52162	0.54118	61.4655
2011-05-06	3.52162	0.54118	61.4655
2011-05-07	3.52162	0.54118	61.4655
2011-05-08	3.52162	0.54118	61.4655
2011-05-09	3.52162	0.54118	61.4655
2011-05-10	3.52162	0.54118	61.4655
2011-05-11	3.52162	0.54118	61.4655
2011-05-12	3.52162	0.54118	61.4655
2011-05-13	3.52162	0.54118	61.4655
2011-05-14	3.52162	0.54118	61.4655
2011-05-15	3.52162	0.54118	61.4655
2011-05-16	3.52162	0.54118	61.4655
2011-05-17	3.52162	0.54118	61.4655
2011-05-18	3.52162	0.54118	61.4655
2011-05-19	3.52162	0.54118	61.4655
2011-05-20	3.52162	0.54118	61.4655
2011-05-21	3.52162	0.54118	61.4655
2011-05-22	3.52162	0.54118	61.4655
2011-05-23	3.52162	0.54118	61.4655
2011-05-24	3.52162	0.54118	61.4655
2011-05-25	3.52162	0.54118	61.4655
2011-05-26	3.52162	0.54118	61.4655
2011-05-27	3.52162	0.54118	61.4655
2011-05-28	3.52162	0.54118	61.4655
2011-05-29	3.52162	0.54118	61.4655
2011-05-30	3.52162	0.54118	61.4655
2011-05-31	3.52162	0.54118	61.4655
2011-06-01	1.04187	0.330831	10.2706
2011-06-02	1.04187	0.330831	10.2706
2011-06-03	1.04187	0.330831	10.2706
2011-06-04	1.04187	0.330831	10.2706
2011-06-05	1.04187	0.330831	10.2706
2011-06-06	1.04187	0.330831	10.2706
2011-06-07	1.04187	0.330831	10.2706
2011-06-08	1.04187	0.330831	10.2706
2011-06-09	1.04187	0.330831	10.2706
2011-06-10	1.04187	0.330831	10.2706
2011-06-11	1.04187	0.330831	10.2706
2011-06-12	1.04187	0.330831	10.2706
2011-06-13	1.04187	0.330831	10.2706
2011-06-14	1.04187	0.330831	10.2706
2011-06-15	1.04187	0.330831	10.2706
2011-06-16	1.04187	0.330831	10.2706
2011-06-17	1.04187	0.330831	10.2706
2011-06-18	1.04187	0.330831	10.2706
2011-06-19	1.04187	0.330831	10.2706
2011-06-20	1.04187	0.330831	10.2706
2011-06-21	1.04187	0.330831	10.2706
2011-06-22	1.04187	0.330831	10.2706
2011-06-23	1.04187	0.330831	10.2706
2011-06-24	1.04187	0.330831	10.2706
2011-06-25	1.04187	0.330831	10.2706
2011-06-26	1.04187	0.330831	10.2706
2011-06-27	1.04187	0.330831	10.2706
2011-06-28	1.04187	0.330831	10.2706
2011-06-29	1.04187	0.330831	10.2706
2011-06-30	1.04187	0.330831	10.2706
2011-07-01	19.6558	0.6666	0
2011-07-02	19.6558	0.6666	0
2011-07-03	19.6558	0.6666	0
2011-07-04	19.6558	0.6666	0
2011-07-05	19.6558	0.6666	0
2011-07-06	19.6558	0.6666	0
2011-07-07	19.6558	0.6666	0
2011-07-08	19.6558	0.6666	0
2011-07-09	19.6558	0.6666	0
2011-07-10	19.6558	0.6666	0
2011-07-11	19.6558	0.6666	0
2011-07-12	19.6558	0.6666	0
2011-07-13	19.6558	0.6666	0
2011-07-14	19.6558	0.6666	0
2011-07-15	19.6558	0.6666	0
2011-07-16	19.6558	0.6666	0
2011-07-17	19.6558	0.6666	0
2011-07-18	19.6558	0.6666	0
2011-07-19	19.6558	0.6666	0
2011-07-20	19.6558	0.6666	0
2011-07-21	19.6558	0.6666	0
2011-07-22	19.6558	0.6666	0
2011-07-23	19.6558	0.6666	0
2011-07-24	19.6558	0.6666	0
2011-07-25	19.6558	0.6666	0
2011-07-26	19.6558	0.6666	0
2011-07-27	19.6558	0.6666	0
2011-07-28	19.6558	0.6666	0
2011-07-29	19.6558	0.6666	0
2011-07-30	19.6558	0.6666	0
2011-07-31	19.6558	0.6666	0
2011-08-01	12.0847	0.147146	36.8358
2011-08-02	12.0847	0.147146	36.8358
2011-08-03	12.0847	0.147146	36.8358
2011-08-04	12.0847	0.147146	36.8358
2011-08-05	12.0847	0.147146	36.8358
2011-08-06	12.0847	0.147146	36.8358
2011-08-07	12.0847	0.147146	36.8358
2011-08-08	12.0847	0.147146	36.8358
2011-08-09	12.0847	0.147146	36.8358
2011-08-10	12.0847	0.147146	36.8358
2011-08-11	12.0847	0.147146	36.8358
2011-08-12	12.0847	0.147146	36.8358
2011-08-13	12.0847	0.147146	36.8358
2011-08-14	12.0847	0.147146	36.8358
2011-08-15	12.0847	0.147146	36.8358
2011-08-16	12.0847	0.147146	36.8358
2011-08-17	12.0847	0.147146	36.8358
2011-08-18	12.0847	0.147146	36.8358
2011-08-19	12.0847	0.147146	36.8358
2011-08-20	12.0847	0.147146	36.8358
2011-08-21	12.0847	0.147146	36.8358
2011-08-22	12.0847	0.147146	36.8358
2011-08-23	12.0847	0.147146	36.8358
2011-08-24	12.0847	0.147146	36.8358
2011-08-25	12.0847	0.147146	36.8358
2011-08-26	12.0847	0.147146	36.8358
2011-08-27	12.0847	0.147146	36.8358
2011-08-28	12.0847	0.147146	36.8358
2011-08-29	12.0847	0.147146	36.8358
2011-08-30	12.0847	0.147146	36.8358
2011-08-31	12.0847	0.147146	36.8358
2011-09-01	12.661	0.426624	0
2011-09-02	12.661	0.426624	0
2011-09-03	12.661	0.426624	0
2011-09-04	12.661	0.426624	0
2011-09-05	12.661	0.426624	0
2011-09-06	12.661	0.426624	0
2011-09-07	12.661	0.426624	0
2011-09-08	12.661	0.426624	0
2011-09-09	12.661	0.426624	0
2011-09-10	12.661	0.426624	0
2011-09-11	12.661	0.426624	0
2011-09-12	12.661	0.426624	0
2011-09-13	12.661	0.426624	0
2011-09-14	12.661	0.426624	0
2011-09-15	12.661	0.426624	0
2011-09-16	12.661	0.426624	0
2011-09-17	12.661	0.426624	0
2011-09-18	12.661	0.426624	0
2011-09-19	12.661	0.426624	0
2011-09-20	12.661	0.426624	0
2011-09-21	12.661	0.426624	0
2011-09-22	12.661	0.426624	0
2011-09-23	12.661	0.426624	0
2011-09-24	12.661	0.426624	0
2011-09-25	12.661	0.426624	0
2011-09-26	12.661	0.426624	0
2011-09-27	12.661	0.426624	0
2011-09-28	12.661	0.426624	0
2011-09-29	12.661	0.426624	0
2011-09-30	12.661	0.426624	0
2011-10-01	23.4421	1.28876	0
2011-10-02	23.4421	1.28876	0
2011-10-03	23.4421	1.28876	0
2011-10-04	23.4421	1.28876	0
2011-10-05	23.4421	1.28876	0
2011-10-06	23.4421	1.28876	0
2011-10-07	23.4421	1.28876	0
2011-10-08	23.4421	1.28876	0
2011-10-09	23.4421	1.28876	0
2011-10-10	23.4421	1.28876	0
2011-10-11	23.4421	1.28876	0
2011-10-12	23.4421	1.28876	0
2011-10-13	23.4421	1.28876	0
2011-10-14	23.4421	1.28876	0
2011-10-15	23.4421	1.28876	0
2011-10-16	23.4421	1.28876	0
2011-10-17	23.4421	1.28876	0
2011-10-18	23.4421	1.28876	0
2011-10-19	23.4421	1.28876	0
2011-10-20	23.4421	1.28876	0
2011-10-21	23.4421	1.28876	0
2011-10-22	23.4421	1.28876	0
2011-10-23	23.4421	1.28876	0
2011-10-24	23.4421	1.28876	0
2011-10-25	23.4421	1.28876	0
2011-10-26	23.4421	1.28876	0
2011-10-27	23.4421	1.28876	0
2011-10-28	23.4421	1.28876	0
2011-10-29	23.4421	1.28876	0
2011-10-30	23.4421	1.28876	0
2011-10-31	23.4421	1.28876	0
2011-11-01	20.7224	2.1109	0
2011-11-02	20.7224	2.1109	0
2011-11-03	20.7224	2.1109	0
2011-11-04	20.7224	2.1109	0
2011-11-05	20.7224	2.1109	0
2011-11-06	20.7224	2.1109	0
2011-11-07	20.7224	2.1109	0
2011-11-08	20.7224	2.1109	0
2011-11-09	20.7224	2.1109	0
2011-11-10	20.7224	2.1109	0
2011-11-11	20.7224	2.1109	0
2011-11-12	20.7224	2.1109	0
2011-11-13	20.7224	2.1109	0
2011-11-14	20.7224	2.1109	0
2011-11-15	20.7224	2.1109	0
2011-11-16	20.7224	2.1109	0
2011-11-17	20.7224	2.1109	0
2011-11-18	20.7224	2.1109	0
2011-11-19	20.7224	2.1109	0
2011-11-20	20.7224	2.1109	0
2011-11-21	20.7224	2.1109	0
2011-11-22	20.7224	2.1109	0
2011-11-23	20.7224	2.1109	0
2011-11-24	20.7224	2.1109	0
2011-11-25	20.7224	2.1109	0
2011-11-26	20.7224	2.1109	0
2011-11-27	20.7224	2.1109	0
2011-11-28	20.7224	2.1109	0
2011-11-29	20.7224	2.1109	0
2011-11-30	20.7224	2.1109	0
2011-12-01	16.7361	2.63529	0
2011-12-02	16.7361	2.63529	0
2011-12-03	16.7361	2.63529	0
2011-12-04	16.7361	2.63529	0
2011-12-05	16.7361	2.63529	0
2011-12-06	16.7361	2.63529	0
2011-12-07	16.7361	2.63529	0
2011-12-08	16.7361	2.63529	0
2011-12-09	16.7361	2.63529	0
2011-12-10	16.7361	2.63529	0
2011-12-11	16.7361	2.63529	0
2011-12-12	16.7361	2.63529	0
2011-12-13	16.7361	2.63529	0
2011-12-14	16.7361	2.63529	0
2011-12-15	16.7361	2.63529	0
2011-12-16	16.7361	2.63529	0
2011-12-17	16.7361	2.63529	0
2011-12-18	16.7361	2.63529	0
2011-12-19	16.7361	2.63529	0
2011-12-20	16.7361	2.63529	0
2011-12-21	16.7361	2.63529	0
2011-12-22	16.7361	2.63529	0
2011-12-23	16.7361	2.63529	0
2011-12-24	16.7361	2.63529	0
2011-12-25	16.7361	2.63529	0
2011-12-26	16.7361	2.63529	0
2011-12-27	16.7361	2.63529	0
2011-12-28	16.7361	2.63529	0
2011-12-29	16.7361	2.63529	0
2011-12-30	16.7361	2.63529	0
2011-12-31	16.7361	2.63529	0
